# Supplementary material for: Evaluating and improving the representation of bacterial contents in long-read metagenome assemblies
Source: Genome Biol. 2024 Apr 11;25:92. doi: 10.1186/s13059-024-03234-6 (PMC11007910; doi:10.1186/s13059-024-03234-6)
Supplement: Supplementary file 1 — Additional file 1: Table S1. Supplementary tables and data release used a different sample naming convention. This file provides the name mapping. [file 13059_2024_3234_MOESM1_ESM.tsv]

## Data release and supplementary tables use a
## different sample naming convention.
## This file gives the mapping.
#name-in-files name-in-manuscripts
chicken	chicken-gut-1
fAD	unk-unk-1
gut6	human-gut-4
htspRIKEN	env-hotspring-1
human11azure	human-gut-6
human11blue	human-gut-7
human11green	huamn-gut-8
human11orange	human-gut-9
human11red	human-gut-5
human11yellow	human-gut-10
humanO1O2	human-gut-1
humanO3	human-gut-3
humanV1V2	human-gut-2
sheepA	sheep-gut-1a
sheepB	sheep-gut-1b
sludge	env-digester-1
uk41	env-digester-2
uk42	env-digester-3
uk43	env-digester-4
