# Supplementary material for: Evaluating and improving the representation of bacterial contents in long-read metagenome assemblies
Source: Genome Biol. 2024 Apr 11;25:92. doi: 10.1186/s13059-024-03234-6 (PMC11007910; doi:10.1186/s13059-024-03234-6)
Supplement: Supplementary file 2 — Additional file 2: Table S2. Sample and HiFi library information. [file 13059_2024_3234_MOESM2_ESM.tsv]

##sample	Accession	#bases(Gb)	#seqs(million)N50 read length (Kb)	Median read QV Description
chicken	SRR15214153	33.6	2.0	29	17.6	Chicken gut microbiome
fAD	ERR4811462	14.8	1.0	32	15.4	Unspecified, but likely sludge sample
gut6	ERR8157883	13.0	1.6	34	8.6	Human gut from a healthy donor
htspRIKEN	DRR290133	28.0	2.7	32	10.5	Hot spring sediment microbiome
human11azure	SRR15489013,SRR15489014	14.6	2.3	38	6.9	Human gut, before/after biotherapeutic treatment
human11blue	SRR15489010,SRR15489011	12.3	1.8	37	7.5	Human gut, before/after biotherapeutic treatment
human11green	SRR15489015,SRR15489016	9.5	1.7	41	6.3	Human gut, before/after biotherapeutic treatment
human11orange	SRR15489019,SRR15489020	11.5	1.8	38	7.1	Human gut, before/after biotherapeutic treatment
human11red	SRR15489009	6.4	1.0	39	7.4	Human gut
human11yellow	SRR15489017,SRR15489018	18.0	2.7	43	7.3	Human gut, before/after biotherapeutic treatment
humanO1O2	SRR15275213,SRR15275212	34.0	3.5	40	10.9	Human gut from a pool of four omnivore samples
humanO3	SRR17687125	29.6	2.0	35	14.8	Human gut from a healthy Korean omnivore
humanV1V2	SRR15275211,SRR15275210	34.1	3.7	39	10.4	Human gut from a pool of four vegan samples
sheepA	SRR10963010	51.9	3.9	25	14.3	Sheep gut microbiome
sheepB	SRR14289618	206.5	18.5	0	11.8	Sheep gut microbiome
sludge	ERR7015089	15.3	1.0	32	15.4	Anaerobic digester sludge
uk41	ERR10905741	45.3	4.6	37	10.6	UK Industrial Anaerobic Digestors
uk42	ERR10905742	64.7	7.3	38	9.4	UK Industrial Anaerobic Digestors
uk43	ERR10905743	67.7	7.3	36	10.3	UK Industrial Anaerobic Digestors
