# Supplementary material for: Evaluating and improving the representation of bacterial contents in long-read metagenome assemblies
Source: Genome Biol. 2024 Apr 11;25:92. doi: 10.1186/s13059-024-03234-6 (PMC11007910; doi:10.1186/s13059-024-03234-6)
Supplement: Supplementary file 3 — Additional file 3: Table S3. Binning information and evaluation of bins. A tab-delimited table. [file 13059_2024_3234_MOESM3_ESM.tsv]

SN	chicken	-	1Mbcirc	near-complete
BN	s90.ctg000096c	1	3589284	100.0	1.38	0.0
CT	s90.ctg000096c	3589284	Y
//
SN	chicken	-	1Mbcirc	near-complete
BN	s85.ctg000091c	1	3620588	100.0	0.0	0.0
CT	s85.ctg000091c	3620588	Y
//
SN	chicken	-	1Mbcirc	near-complete
BN	s388.ctg000419c	1	2249893	100.0	0.0	0.0
CT	s388.ctg000419c	2249893	Y
//
SN	chicken	-	1Mbcirc	near-complete
BN	s3.ctg000004c	1	3533150	100.0	0.16	0.0
CT	s3.ctg000004c	3533150	Y
//
SN	chicken	-	1Mbcirc	near-complete
BN	s278.ctg000302c	1	1591125	100.0	0.8	0.0
CT	s278.ctg000302c	1591125	Y
//
SN	chicken	-	1Mbcirc	near-complete
BN	s276.ctg000300c	1	3795915	100.0	0.0	0.0
CT	s276.ctg000300c	3795915	Y
//
SN	chicken	-	1Mbcirc	near-complete
BN	s160.ctg000176c	1	3574082	100.0	0.13	0.0
CT	s160.ctg000176c	3574082	Y
//
SN	chicken	-	1Mbcirc	near-complete
BN	s188.ctg000205c	1	2400905	99.98	2.1	0.0
CT	s188.ctg000205c	2400905	Y
//
SN	chicken	-	1Mbcirc	near-complete
BN	s146.ctg000160c	1	1804877	99.82	0.0	0.0
CT	s146.ctg000160c	1804877	Y
//
SN	chicken	-	1Mbcirc	near-complete
BN	s25.ctg000027c	1	1896378	99.65	0.35	0.0
CT	s25.ctg000027c	1896378	Y
//
SN	chicken	-	1Mbcirc	near-complete
BN	s138.ctg000150c	1	3005398	99.62	0.38	50.0
CT	s138.ctg000150c	3005398	Y
//
SN	chicken	-	1Mbcirc	near-complete
BN	s23.ctg000024c	1	5153625	99.62	0.38	0.0
CT	s23.ctg000024c	5153625	Y
//
SN	chicken	-	1Mbcirc	near-complete
BN	s12.ctg000013c	1	2661827	99.52	0.64	0.0
CT	s12.ctg000013c	2661827	Y
//
SN	chicken	-	1Mbcirc	near-complete
BN	s37.ctg000040c	1	2383477	99.51	1.32	0.0
CT	s37.ctg000040c	2383477	Y
//
SN	chicken	-	1Mbcirc	near-complete
BN	s21.ctg000022c	1	1630715	99.48	1.05	0.0
CT	s21.ctg000022c	1630715	Y
//
SN	chicken	-	1Mbcirc	near-complete
BN	s18.ctg000019c	1	4719407	99.46	0.54	0.0
CT	s18.ctg000019c	4719407	Y
//
SN	chicken	-	1Mbcirc	near-complete
BN	s155.ctg000171c	1	2961938	99.43	0.38	0.0
CT	s155.ctg000171c	2961938	Y
//
SN	chicken	-	1Mbcirc	near-complete
BN	s234.ctg000257c	1	3744112	99.37	0.95	50.0
CT	s234.ctg000257c	3744112	Y
//
SN	chicken	-	1Mbcirc	near-complete
BN	s6.ctg000007c	1	3224463	99.33	0.0	0.0
CT	s6.ctg000007c	3224463	Y
//
SN	chicken	-	1Mbcirc	near-complete
BN	s464.ctg000499c	1	3202414	99.33	2.01	0.0
CT	s464.ctg000499c	3202414	Y
//
SN	chicken	-	1Mbcirc	near-complete
BN	s393.ctg000425c	1	3616887	99.33	0.0	0.0
CT	s393.ctg000425c	3616887	Y
//
SN	chicken	-	1Mbcirc	near-complete
BN	s31.ctg000033c	1	3768533	99.33	0.67	0.0
CT	s31.ctg000033c	3768533	Y
//
SN	chicken	-	1Mbcirc	near-complete
BN	s263.ctg000287c	1	3205809	99.33	0.0	0.0
CT	s263.ctg000287c	3205809	Y
//
SN	chicken	-	1Mbcirc	near-complete
BN	s152.ctg000166c	1	2987469	99.33	0.0	0.0
CT	s152.ctg000166c	2987469	Y
//
SN	chicken	-	1Mbcirc	near-complete
BN	s63.ctg000066c	1	4286325	99.26	0.19	0.0
CT	s63.ctg000066c	4286325	Y
//
SN	chicken	-	1Mbcirc	near-complete
BN	s44.ctg000047c	1	4860662	99.26	0.65	0.0
CT	s44.ctg000047c	4860662	Y
//
SN	chicken	-	1Mbcirc	near-complete
BN	s128.ctg000139c	1	3031634	99.22	0.0	0.0
CT	s128.ctg000139c	3031634	Y
//
SN	chicken	-	1Mbcirc	near-complete
BN	s504.ctg000541c	1	3510672	99.19	0.27	0.0
CT	s504.ctg000541c	3510672	Y
//
SN	chicken	-	1Mbcirc	near-complete
BN	s32.ctg000034c	1	2965693	99.19	0.27	0.0
CT	s32.ctg000034c	2965693	Y
//
SN	chicken	-	1Mbcirc	near-complete
BN	s347.ctg000375c	1	2380162	99.17	0.33	0.0
CT	s347.ctg000375c	2380162	Y
//
SN	chicken	-	1Mbcirc	near-complete
BN	s114.ctg000123c	1	3856581	99.16	0.0	0.0
CT	s114.ctg000123c	3856581	Y
//
SN	chicken	-	1Mbcirc	near-complete
BN	s123.ctg000134c	1	2952560	99.05	0.0	0.0
CT	s123.ctg000134c	2952560	Y
//
SN	chicken	-	1Mbcirc	near-complete
BN	s95.ctg000103c	1	3839122	98.99	2.03	0.0
CT	s95.ctg000103c	3839122	Y
//
SN	chicken	-	1Mbcirc	near-complete
BN	s54.ctg000057c	1	3158215	98.97	0.23	0.0
CT	s54.ctg000057c	3158215	Y
//
SN	chicken	-	1Mbcirc	near-complete
BN	s35.ctg000038c	1	3190821	98.84	0.0	0.0
CT	s35.ctg000038c	3190821	Y
//
SN	chicken	-	1Mbcirc	near-complete
BN	s199.ctg000217c	1	3780609	98.84	0.0	0.0
CT	s199.ctg000217c	3780609	Y
//
SN	chicken	-	1Mbcirc	near-complete
BN	s9.ctg000010c	1	2718005	98.66	0.0	0.0
CT	s9.ctg000010c	2718005	Y
//
SN	chicken	-	1Mbcirc	near-complete
BN	s2.ctg000003c	1	3774029	98.66	0.0	0.0
CT	s2.ctg000003c	3774029	Y
//
SN	chicken	-	1Mbcirc	near-complete
BN	s99.ctg000107c	1	2633642	98.64	0.14	0.0
CT	s99.ctg000107c	2633642	Y
//
SN	chicken	-	1Mbcirc	near-complete
BN	s26.ctg000028c	1	3104321	98.64	0.82	0.0
CT	s26.ctg000028c	3104321	Y
//
SN	chicken	-	1Mbcirc	near-complete
BN	s256.ctg000279c	1	2985357	98.64	0.82	0.0
CT	s256.ctg000279c	2985357	Y
//
SN	chicken	-	1Mbcirc	near-complete
BN	s241.ctg000264c	1	3376195	98.64	0.84	0.0
CT	s241.ctg000264c	3376195	Y
//
SN	chicken	-	1Mbcirc	near-complete
BN	s121.ctg000131c	1	3816816	98.64	0.0	0.0
CT	s121.ctg000131c	3816816	Y
//
SN	chicken	-	1Mbcirc	near-complete
BN	s97.ctg000105c	1	3825439	98.51	0.19	0.0
CT	s97.ctg000105c	3825439	Y
//
SN	chicken	-	1Mbcirc	near-complete
BN	s29.ctg000031c	1	5456575	98.5	1.69	14.29
CT	s29.ctg000031c	5456575	Y
//
SN	chicken	-	1Mbcirc	near-complete
BN	s107.ctg000115c	1	3221093	98.3	0.68	0.0
CT	s107.ctg000115c	3221093	Y
//
SN	chicken	-	1Mbcirc	near-complete
BN	s163.ctg000179c	1	3617790	98.25	0.58	0.0
CT	s163.ctg000179c	3617790	Y
//
SN	chicken	-	1Mbcirc	near-complete
BN	s169.ctg000186c	1	1799954	98.11	3.64	33.33
CT	s169.ctg000186c	1799954	Y
//
SN	chicken	-	1Mbcirc	near-complete
BN	s46.ctg000049c	1	1508114	98.06	1.05	0.0
CT	s46.ctg000049c	1508114	Y
//
SN	chicken	-	1Mbcirc	near-complete
BN	s238.ctg000261c	1	2881967	97.99	0.0	0.0
CT	s238.ctg000261c	2881967	Y
//
SN	chicken	-	1Mbcirc	near-complete
BN	s158.ctg000174c	1	2817981	97.96	0.0	0.0
CT	s158.ctg000174c	2817981	Y
//
SN	chicken	-	1Mbcirc	near-complete
BN	s300.ctg000325c	1	1840440	97.85	0.0	0.0
CT	s300.ctg000325c	1840440	Y
//
SN	chicken	-	1Mbcirc	near-complete
BN	s136.ctg000148c	1	1897337	97.85	1.08	0.0
CT	s136.ctg000148c	1897337	Y
//
SN	chicken	-	1Mbcirc	near-complete
BN	s113.ctg000121c	1	3661240	97.66	2.73	0.0
CT	s113.ctg000121c	3661240	Y
//
SN	chicken	-	1Mbcirc	near-complete
BN	s47.ctg000050c	1	2468096	97.41	2.59	0.0
CT	s47.ctg000050c	2468096	Y
//
SN	chicken	-	1Mbcirc	near-complete
BN	s33.ctg000036c	1	2072644	97.4	1.25	0.0
CT	s33.ctg000036c	2072644	Y
//
SN	chicken	-	1Mbcirc	near-complete
BN	s200.ctg000218c	1	2467055	95.56	0.0	0.0
CT	s200.ctg000218c	2467055	Y
//
SN	chicken	-	1Mbcirc	near-complete
BN	s104.ctg000112c	1	2245088	95.36	0.4	100.0
CT	s104.ctg000112c	2245088	Y
//
SN	chicken	-	1Mbcirc	near-complete
BN	s42.ctg000045c	1	2570133	94.76	0.0	0.0
CT	s42.ctg000045c	2570133	Y
//
SN	chicken	-	1Mbcirc	near-complete
BN	s4.ctg000005c	1	2008773	94.76	0.0	0.0
CT	s4.ctg000005c	2008773	Y
//
SN	chicken	-	1Mbcirc	near-complete
BN	s217.ctg000238c	1	2457473	94.76	0.4	0.0
CT	s217.ctg000238c	2457473	Y
//
SN	chicken	-	1Mbcirc	near-complete
BN	s202.ctg000221c	1	2219238	94.76	0.03	0.0
CT	s202.ctg000221c	2219238	Y
//
SN	chicken	-	1Mbcirc	near-complete
BN	s252.ctg000275c	1	2666713	94.63	0.0	0.0
CT	s252.ctg000275c	2666713	Y
//
SN	chicken	-	1Mbcirc	near-complete
BN	s212.ctg000233c	1	1954481	94.18	0.0	0.0
CT	s212.ctg000233c	1954481	Y
//
SN	chicken	-	1Mbcirc	near-complete
BN	s201.ctg000219c	1	3564139	93.97	1.36	33.33
CT	s201.ctg000219c	3564139	Y
//
SN	chicken	-	1Mbcirc	near-complete
BN	s171.ctg000188c	1	2295779	93.95	0.03	0.0
CT	s171.ctg000188c	2295779	Y
//
SN	chicken	-	1Mbcirc	near-complete
BN	s43.ctg000046c	1	2118184	93.16	1.57	33.33
CT	s43.ctg000046c	2118184	Y
//
SN	chicken	-	1Mbcirc	near-complete
BN	s269.ctg000293c	1	2398303	92.73	0.0	0.0
CT	s269.ctg000293c	2398303	Y
//
SN	chicken	-	1Mbcirc	near-complete
BN	s430.ctg000465c	1	1582484	92.7	1.12	0.0
CT	s430.ctg000465c	1582484	Y
//
SN	chicken	-	1Mbcirc	near-complete
BN	s132.ctg000143c	1	2332247	92.31	1.71	0.0
CT	s132.ctg000143c	2332247	Y
//
SN	chicken	-	1Mbcirc	near-complete
BN	s11.ctg000012c	1	2071558	91.61	0.24	0.0
CT	s11.ctg000012c	2071558	Y
//
SN	chicken	-	1Mbcirc	near-complete
BN	s287.ctg000311c	1	1468349	91.57	3.93	0.0
CT	s287.ctg000311c	1468349	Y
//
SN	chicken	-	1Mbcirc	near-complete
BN	s288.ctg000312c	1	2102007	91.39	0.02	0.0
CT	s288.ctg000312c	2102007	Y
//
SN	chicken	-	1Mbcirc	near-complete
BN	s48.ctg000051c	1	3105080	90.86	2.68	0.0
CT	s48.ctg000051c	3105080	Y
//
SN	chicken	-	1Mbcirc	high-quality
BN	s434.ctg000469c	1	1748246	89.8	0.0	0.0
CT	s434.ctg000469c	1748246	Y
//
SN	chicken	-	1Mbcirc	high-quality
BN	s194.ctg000211c	1	2346998	82.6	1.45	0.0
CT	s194.ctg000211c	2346998	Y
//
SN	chicken	-	1Mbcirc	high-quality
BN	s355.ctg000384c	1	2014544	82.37	1.34	0.0
CT	s355.ctg000384c	2014544	Y
//
SN	chicken	-	1Mbcirc	high-quality
BN	s229.ctg000251c	1	1655406	78.68	1.57	0.0
CT	s229.ctg000251c	1655406	Y
//
SN	chicken	-	1Mbcirc	high-quality
BN	s24.ctg000026c	1	1803504	78.01	2.8	0.0
CT	s24.ctg000026c	1803504	Y
//
SN	chicken	-	1Mbcirc	high-quality
BN	s324.ctg000350c	1	1693691	75.92	1.68	0.0
CT	s324.ctg000350c	1693691	Y
//
SN	chicken	-	1Mbcirc	high-quality
BN	s274.ctg000298c	1	1198214	73.66	1.01	50.0
CT	s274.ctg000298c	1198214	Y
//
SN	chicken	-	1Mbcirc	high-quality
BN	s52.ctg000055c	1	1646285	72.86	0.89	0.0
CT	s52.ctg000055c	1646285	Y
//
SN	chicken	-	1Mbcirc	high-quality
BN	s204.ctg000223c	1	1026557	70.96	0.23	0.0
CT	s204.ctg000223c	1026557	Y
//
SN	chicken	-	1Mbcirc	high-quality
BN	s15.ctg000016c	1	2815026	70.18	0.0	0.0
CT	s15.ctg000016c	2815026	Y
//
SN	chicken	-	1Mbcirc	medium-quality
BN	s363.ctg000392c	1	1141876	68.34	0.0	0.0
CT	s363.ctg000392c	1141876	Y
//
SN	chicken	-	rescue	near-complete
BN	rc.2	3996570	100.0	1.34	0.0
CT	s66.ctg000683l	34543	N
CT	s66.ctg002966l	32098	N
CT	s66.ctg006529l	26384	N
CT	s66.ctg006400l	17799	N
CT	s66.ctg006792l	12677	N
CT	s66.ctg005674l	28399	N
CT	s66.ctg004159l	35643	N
CT	s66.ctg005019l	25222	N
CT	s66.ctg007000l	18112	N
CT	s66.ctg003795l	22039	N
CT	s66.ctg006786l	23343	N
CT	s66.ctg007068l	12666	N
CT	s66.ctg007077l	27927	N
CT	s66.ctg006786l	23343	N
CT	s66.ctg006792l	12677	N
CT	s66.ctg006524l	25076	N
CT	s66.ctg003275l	26462	N
CT	s66.ctg004828l	36379	N
CT	s66.ctg004142l	147559	N
CT	s66.ctg000101l	1119709	N
CT	s66.ctg000912l	1393091	N
CT	s66.ctg004355l	28290	N
CT	s66.ctg003990l	22219	N
CT	s66.ctg005481l	12379	N
CT	s66.ctg006128l	21391	N
CT	s66.ctg007034l	14892	N
CT	s66.ctg002598l	11775	N
CT	s66.ctg007048l	19154	N
CT	s66.ctg007067l	21657	N
CT	s66.ctg006942l	17028	N
CT	s66.ctg003613l	37806	N
CT	s66.ctg005876l	20578	N
CT	s66.ctg007087l	27646	N
CT	s66.ctg006887l	15176	N
CT	s66.ctg006064l	32257	N
CT	s66.ctg006731l	21693	N
CT	s66.ctg003558l	19478	N
CT	s66.ctg001737l	25618	N
CT	s66.ctg005674l	28399	N
CT	s66.ctg006943l	23313	N
CT	s66.ctg004898l	23841	N
CT	s66.ctg006954l	17907	N
CT	s66.ctg006516l	23562	N
CT	s66.ctg006803l	24287	N
CT	s66.ctg006376l	32888	N
CT	s66.ctg007087l	27646	N
CT	s66.ctg005876l	20578	N
CT	s66.ctg007067l	21657	N
CT	s66.ctg007048l	19154	N
CT	s66.ctg002598l	11775	N
CT	s66.ctg007034l	14892	N
CT	s66.ctg006529l	26384	N
CT	s66.ctg003585l	23720	N
CT	s66.ctg003795l	22039	N
CT	s66.ctg006376l	32888	N
CT	s66.ctg006803l	24287	N
CT	s66.ctg006516l	23562	N
CT	s66.ctg004355l	28290	N
CT	s66.ctg000912l	1393091	N
CT	s66.ctg000424l	1796734	N
CT	s66.ctg004828l	36379	N
CT	s66.ctg004680l	38679	N
//
SN	chicken	-	rescue	near-complete
BN	rc.0	3445105	98.66	0.71	66.67
CT	s66.ctg000683l	34543	N
CT	s66.ctg002966l	32098	N
CT	s66.ctg006529l	26384	N
CT	s66.ctg006400l	17799	N
CT	s66.ctg006792l	12677	N
CT	s66.ctg005674l	28399	N
CT	s66.ctg004159l	35643	N
CT	s66.ctg005019l	25222	N
CT	s66.ctg007000l	18112	N
CT	s66.ctg003795l	22039	N
CT	s66.ctg006786l	23343	N
CT	s66.ctg007068l	12666	N
CT	s66.ctg007077l	27927	N
CT	s66.ctg006786l	23343	N
CT	s66.ctg006792l	12677	N
CT	s66.ctg006524l	25076	N
CT	s66.ctg003275l	26462	N
CT	s66.ctg004828l	36379	N
CT	s66.ctg004142l	147559	N
CT	s66.ctg000101l	1119709	N
CT	s66.ctg000912l	1393091	N
CT	s66.ctg004355l	28290	N
CT	s66.ctg003990l	22219	N
CT	s66.ctg005481l	12379	N
CT	s66.ctg006128l	21391	N
CT	s66.ctg007034l	14892	N
CT	s66.ctg002598l	11775	N
CT	s66.ctg007048l	19154	N
CT	s66.ctg007067l	21657	N
CT	s66.ctg006942l	17028	N
CT	s66.ctg003613l	37806	N
CT	s66.ctg005876l	20578	N
CT	s66.ctg007087l	27646	N
CT	s66.ctg006887l	15176	N
CT	s66.ctg006064l	32257	N
CT	s66.ctg006731l	21693	N
CT	s66.ctg003558l	19478	N
CT	s66.ctg001737l	25618	N
CT	s66.ctg005674l	28399	N
CT	s66.ctg006943l	23313	N
CT	s66.ctg004898l	23841	N
CT	s66.ctg006954l	17907	N
CT	s66.ctg006516l	23562	N
CT	s66.ctg006803l	24287	N
CT	s66.ctg006376l	32888	N
CT	s66.ctg007087l	27646	N
CT	s66.ctg005876l	20578	N
CT	s66.ctg007067l	21657	N
CT	s66.ctg007048l	19154	N
CT	s66.ctg002598l	11775	N
CT	s66.ctg007034l	14892	N
CT	s66.ctg006529l	26384	N
CT	s66.ctg003585l	23720	N
CT	s66.ctg003795l	22039	N
CT	s66.ctg006376l	32888	N
CT	s66.ctg006803l	24287	N
CT	s66.ctg006516l	23562	N
CT	s66.ctg004355l	28290	N
CT	s66.ctg000912l	1393091	N
CT	s66.ctg000424l	1796734	N
CT	s66.ctg004828l	36379	N
CT	s66.ctg004680l	38679	N
//
SN	chicken	-	rescue	near-complete
BN	rc.3	3331237	96.42	0.67	0.0
CT	s66.ctg000683l	34543	N
CT	s66.ctg002966l	32098	N
CT	s66.ctg006529l	26384	N
CT	s66.ctg006400l	17799	N
CT	s66.ctg006792l	12677	N
CT	s66.ctg005674l	28399	N
CT	s66.ctg004159l	35643	N
CT	s66.ctg005019l	25222	N
CT	s66.ctg007000l	18112	N
CT	s66.ctg003795l	22039	N
CT	s66.ctg006786l	23343	N
CT	s66.ctg007068l	12666	N
CT	s66.ctg007077l	27927	N
CT	s66.ctg006786l	23343	N
CT	s66.ctg006792l	12677	N
CT	s66.ctg006524l	25076	N
CT	s66.ctg003275l	26462	N
CT	s66.ctg004828l	36379	N
CT	s66.ctg004142l	147559	N
CT	s66.ctg000101l	1119709	N
CT	s66.ctg000912l	1393091	N
CT	s66.ctg004355l	28290	N
CT	s66.ctg003990l	22219	N
CT	s66.ctg005481l	12379	N
CT	s66.ctg006128l	21391	N
CT	s66.ctg007034l	14892	N
CT	s66.ctg002598l	11775	N
CT	s66.ctg007048l	19154	N
CT	s66.ctg007067l	21657	N
CT	s66.ctg006942l	17028	N
CT	s66.ctg003613l	37806	N
CT	s66.ctg005876l	20578	N
CT	s66.ctg007087l	27646	N
CT	s66.ctg006887l	15176	N
CT	s66.ctg006064l	32257	N
CT	s66.ctg006731l	21693	N
CT	s66.ctg003558l	19478	N
CT	s66.ctg001737l	25618	N
CT	s66.ctg005674l	28399	N
CT	s66.ctg006943l	23313	N
CT	s66.ctg004898l	23841	N
CT	s66.ctg006954l	17907	N
CT	s66.ctg006516l	23562	N
CT	s66.ctg006803l	24287	N
CT	s66.ctg006376l	32888	N
CT	s66.ctg007087l	27646	N
CT	s66.ctg005876l	20578	N
CT	s66.ctg007067l	21657	N
CT	s66.ctg007048l	19154	N
CT	s66.ctg002598l	11775	N
CT	s66.ctg007034l	14892	N
CT	s66.ctg006529l	26384	N
CT	s66.ctg003585l	23720	N
CT	s66.ctg003795l	22039	N
CT	s66.ctg006376l	32888	N
CT	s66.ctg006803l	24287	N
CT	s66.ctg006516l	23562	N
CT	s66.ctg004355l	28290	N
CT	s66.ctg000912l	1393091	N
CT	s66.ctg000424l	1796734	N
CT	s66.ctg004828l	36379	N
CT	s66.ctg004680l	38679	N
//
SN	chicken	-	1Mbcirc	near-complete
BN	s90.ctg000096c	1	3589284	100.0	1.38	0.0
CT	s90.ctg000096c	3589284	Y
//
SN	chicken	-	1Mbcirc	near-complete
BN	s85.ctg000091c	1	3620588	100.0	0.0	0.0
CT	s85.ctg000091c	3620588	Y
//
SN	chicken	-	1Mbcirc	near-complete
BN	s388.ctg000419c	1	2249893	100.0	0.0	0.0
CT	s388.ctg000419c	2249893	Y
//
SN	chicken	-	1Mbcirc	near-complete
BN	s3.ctg000004c	1	3533150	100.0	0.16	0.0
CT	s3.ctg000004c	3533150	Y
//
SN	chicken	-	1Mbcirc	near-complete
BN	s278.ctg000302c	1	1591125	100.0	0.8	0.0
CT	s278.ctg000302c	1591125	Y
//
SN	chicken	-	1Mbcirc	near-complete
BN	s276.ctg000300c	1	3795915	100.0	0.0	0.0
CT	s276.ctg000300c	3795915	Y
//
SN	chicken	-	1Mbcirc	near-complete
BN	s160.ctg000176c	1	3574082	100.0	0.13	0.0
CT	s160.ctg000176c	3574082	Y
//
SN	chicken	-	1Mbcirc	near-complete
BN	s188.ctg000205c	1	2400905	99.98	2.1	0.0
CT	s188.ctg000205c	2400905	Y
//
SN	chicken	-	1Mbcirc	near-complete
BN	s146.ctg000160c	1	1804877	99.82	0.0	0.0
CT	s146.ctg000160c	1804877	Y
//
SN	chicken	-	1Mbcirc	near-complete
BN	s25.ctg000027c	1	1896378	99.65	0.35	0.0
CT	s25.ctg000027c	1896378	Y
//
SN	chicken	-	1Mbcirc	near-complete
BN	s138.ctg000150c	1	3005398	99.62	0.38	50.0
CT	s138.ctg000150c	3005398	Y
//
SN	chicken	-	1Mbcirc	near-complete
BN	s23.ctg000024c	1	5153625	99.62	0.38	0.0
CT	s23.ctg000024c	5153625	Y
//
SN	chicken	-	1Mbcirc	near-complete
BN	s12.ctg000013c	1	2661827	99.52	0.64	0.0
CT	s12.ctg000013c	2661827	Y
//
SN	chicken	-	1Mbcirc	near-complete
BN	s37.ctg000040c	1	2383477	99.51	1.32	0.0
CT	s37.ctg000040c	2383477	Y
//
SN	chicken	-	1Mbcirc	near-complete
BN	s21.ctg000022c	1	1630715	99.48	1.05	0.0
CT	s21.ctg000022c	1630715	Y
//
SN	chicken	-	1Mbcirc	near-complete
BN	s18.ctg000019c	1	4719407	99.46	0.54	0.0
CT	s18.ctg000019c	4719407	Y
//
SN	chicken	-	1Mbcirc	near-complete
BN	s155.ctg000171c	1	2961938	99.43	0.38	0.0
CT	s155.ctg000171c	2961938	Y
//
SN	chicken	-	1Mbcirc	near-complete
BN	s234.ctg000257c	1	3744112	99.37	0.95	50.0
CT	s234.ctg000257c	3744112	Y
//
SN	chicken	-	1Mbcirc	near-complete
BN	s6.ctg000007c	1	3224463	99.33	0.0	0.0
CT	s6.ctg000007c	3224463	Y
//
SN	chicken	-	1Mbcirc	near-complete
BN	s464.ctg000499c	1	3202414	99.33	2.01	0.0
CT	s464.ctg000499c	3202414	Y
//
SN	chicken	-	1Mbcirc	near-complete
BN	s393.ctg000425c	1	3616887	99.33	0.0	0.0
CT	s393.ctg000425c	3616887	Y
//
SN	chicken	-	1Mbcirc	near-complete
BN	s31.ctg000033c	1	3768533	99.33	0.67	0.0
CT	s31.ctg000033c	3768533	Y
//
SN	chicken	-	1Mbcirc	near-complete
BN	s263.ctg000287c	1	3205809	99.33	0.0	0.0
CT	s263.ctg000287c	3205809	Y
//
SN	chicken	-	1Mbcirc	near-complete
BN	s152.ctg000166c	1	2987469	99.33	0.0	0.0
CT	s152.ctg000166c	2987469	Y
//
SN	chicken	-	1Mbcirc	near-complete
BN	s63.ctg000066c	1	4286325	99.26	0.19	0.0
CT	s63.ctg000066c	4286325	Y
//
SN	chicken	-	1Mbcirc	near-complete
BN	s44.ctg000047c	1	4860662	99.26	0.65	0.0
CT	s44.ctg000047c	4860662	Y
//
SN	chicken	-	1Mbcirc	near-complete
BN	s128.ctg000139c	1	3031634	99.22	0.0	0.0
CT	s128.ctg000139c	3031634	Y
//
SN	chicken	-	1Mbcirc	near-complete
BN	s504.ctg000541c	1	3510672	99.19	0.27	0.0
CT	s504.ctg000541c	3510672	Y
//
SN	chicken	-	1Mbcirc	near-complete
BN	s32.ctg000034c	1	2965693	99.19	0.27	0.0
CT	s32.ctg000034c	2965693	Y
//
SN	chicken	-	1Mbcirc	near-complete
BN	s347.ctg000375c	1	2380162	99.17	0.33	0.0
CT	s347.ctg000375c	2380162	Y
//
SN	chicken	-	1Mbcirc	near-complete
BN	s114.ctg000123c	1	3856581	99.16	0.0	0.0
CT	s114.ctg000123c	3856581	Y
//
SN	chicken	-	1Mbcirc	near-complete
BN	s123.ctg000134c	1	2952560	99.05	0.0	0.0
CT	s123.ctg000134c	2952560	Y
//
SN	chicken	-	1Mbcirc	near-complete
BN	s95.ctg000103c	1	3839122	98.99	2.03	0.0
CT	s95.ctg000103c	3839122	Y
//
SN	chicken	-	1Mbcirc	near-complete
BN	s54.ctg000057c	1	3158215	98.97	0.23	0.0
CT	s54.ctg000057c	3158215	Y
//
SN	chicken	-	1Mbcirc	near-complete
BN	s35.ctg000038c	1	3190821	98.84	0.0	0.0
CT	s35.ctg000038c	3190821	Y
//
SN	chicken	-	1Mbcirc	near-complete
BN	s199.ctg000217c	1	3780609	98.84	0.0	0.0
CT	s199.ctg000217c	3780609	Y
//
SN	chicken	-	1Mbcirc	near-complete
BN	s9.ctg000010c	1	2718005	98.66	0.0	0.0
CT	s9.ctg000010c	2718005	Y
//
SN	chicken	-	1Mbcirc	near-complete
BN	s2.ctg000003c	1	3774029	98.66	0.0	0.0
CT	s2.ctg000003c	3774029	Y
//
SN	chicken	-	1Mbcirc	near-complete
BN	s99.ctg000107c	1	2633642	98.64	0.14	0.0
CT	s99.ctg000107c	2633642	Y
//
SN	chicken	-	1Mbcirc	near-complete
BN	s26.ctg000028c	1	3104321	98.64	0.82	0.0
CT	s26.ctg000028c	3104321	Y
//
SN	chicken	-	1Mbcirc	near-complete
BN	s256.ctg000279c	1	2985357	98.64	0.82	0.0
CT	s256.ctg000279c	2985357	Y
//
SN	chicken	-	1Mbcirc	near-complete
BN	s241.ctg000264c	1	3376195	98.64	0.84	0.0
CT	s241.ctg000264c	3376195	Y
//
SN	chicken	-	1Mbcirc	near-complete
BN	s121.ctg000131c	1	3816816	98.64	0.0	0.0
CT	s121.ctg000131c	3816816	Y
//
SN	chicken	-	1Mbcirc	near-complete
BN	s97.ctg000105c	1	3825439	98.51	0.19	0.0
CT	s97.ctg000105c	3825439	Y
//
SN	chicken	-	1Mbcirc	near-complete
BN	s29.ctg000031c	1	5456575	98.5	1.69	14.29
CT	s29.ctg000031c	5456575	Y
//
SN	chicken	-	1Mbcirc	near-complete
BN	s107.ctg000115c	1	3221093	98.3	0.68	0.0
CT	s107.ctg000115c	3221093	Y
//
SN	chicken	-	1Mbcirc	near-complete
BN	s163.ctg000179c	1	3617790	98.25	0.58	0.0
CT	s163.ctg000179c	3617790	Y
//
SN	chicken	-	1Mbcirc	near-complete
BN	s169.ctg000186c	1	1799954	98.11	3.64	33.33
CT	s169.ctg000186c	1799954	Y
//
SN	chicken	-	1Mbcirc	near-complete
BN	s46.ctg000049c	1	1508114	98.06	1.05	0.0
CT	s46.ctg000049c	1508114	Y
//
SN	chicken	-	1Mbcirc	near-complete
BN	s238.ctg000261c	1	2881967	97.99	0.0	0.0
CT	s238.ctg000261c	2881967	Y
//
SN	chicken	-	1Mbcirc	near-complete
BN	s158.ctg000174c	1	2817981	97.96	0.0	0.0
CT	s158.ctg000174c	2817981	Y
//
SN	chicken	-	1Mbcirc	near-complete
BN	s300.ctg000325c	1	1840440	97.85	0.0	0.0
CT	s300.ctg000325c	1840440	Y
//
SN	chicken	-	1Mbcirc	near-complete
BN	s136.ctg000148c	1	1897337	97.85	1.08	0.0
CT	s136.ctg000148c	1897337	Y
//
SN	chicken	-	1Mbcirc	near-complete
BN	s113.ctg000121c	1	3661240	97.66	2.73	0.0
CT	s113.ctg000121c	3661240	Y
//
SN	chicken	-	1Mbcirc	near-complete
BN	s47.ctg000050c	1	2468096	97.41	2.59	0.0
CT	s47.ctg000050c	2468096	Y
//
SN	chicken	-	1Mbcirc	near-complete
BN	s33.ctg000036c	1	2072644	97.4	1.25	0.0
CT	s33.ctg000036c	2072644	Y
//
SN	chicken	-	1Mbcirc	near-complete
BN	s200.ctg000218c	1	2467055	95.56	0.0	0.0
CT	s200.ctg000218c	2467055	Y
//
SN	chicken	-	1Mbcirc	near-complete
BN	s104.ctg000112c	1	2245088	95.36	0.4	100.0
CT	s104.ctg000112c	2245088	Y
//
SN	chicken	-	1Mbcirc	near-complete
BN	s42.ctg000045c	1	2570133	94.76	0.0	0.0
CT	s42.ctg000045c	2570133	Y
//
SN	chicken	-	1Mbcirc	near-complete
BN	s4.ctg000005c	1	2008773	94.76	0.0	0.0
CT	s4.ctg000005c	2008773	Y
//
SN	chicken	-	1Mbcirc	near-complete
BN	s217.ctg000238c	1	2457473	94.76	0.4	0.0
CT	s217.ctg000238c	2457473	Y
//
SN	chicken	-	1Mbcirc	near-complete
BN	s202.ctg000221c	1	2219238	94.76	0.03	0.0
CT	s202.ctg000221c	2219238	Y
//
SN	chicken	-	1Mbcirc	near-complete
BN	s252.ctg000275c	1	2666713	94.63	0.0	0.0
CT	s252.ctg000275c	2666713	Y
//
SN	chicken	-	1Mbcirc	near-complete
BN	s212.ctg000233c	1	1954481	94.18	0.0	0.0
CT	s212.ctg000233c	1954481	Y
//
SN	chicken	-	1Mbcirc	near-complete
BN	s201.ctg000219c	1	3564139	93.97	1.36	33.33
CT	s201.ctg000219c	3564139	Y
//
SN	chicken	-	1Mbcirc	near-complete
BN	s171.ctg000188c	1	2295779	93.95	0.03	0.0
CT	s171.ctg000188c	2295779	Y
//
SN	chicken	-	1Mbcirc	near-complete
BN	s43.ctg000046c	1	2118184	93.16	1.57	33.33
CT	s43.ctg000046c	2118184	Y
//
SN	chicken	-	1Mbcirc	near-complete
BN	s269.ctg000293c	1	2398303	92.73	0.0	0.0
CT	s269.ctg000293c	2398303	Y
//
SN	chicken	-	1Mbcirc	near-complete
BN	s430.ctg000465c	1	1582484	92.7	1.12	0.0
CT	s430.ctg000465c	1582484	Y
//
SN	chicken	-	1Mbcirc	near-complete
BN	s132.ctg000143c	1	2332247	92.31	1.71	0.0
CT	s132.ctg000143c	2332247	Y
//
SN	chicken	-	1Mbcirc	near-complete
BN	s11.ctg000012c	1	2071558	91.61	0.24	0.0
CT	s11.ctg000012c	2071558	Y
//
SN	chicken	-	1Mbcirc	near-complete
BN	s287.ctg000311c	1	1468349	91.57	3.93	0.0
CT	s287.ctg000311c	1468349	Y
//
SN	chicken	-	1Mbcirc	near-complete
BN	s288.ctg000312c	1	2102007	91.39	0.02	0.0
CT	s288.ctg000312c	2102007	Y
//
SN	chicken	-	1Mbcirc	near-complete
BN	s48.ctg000051c	1	3105080	90.86	2.68	0.0
CT	s48.ctg000051c	3105080	Y
//
SN	chicken	-	1Mbcirc	high-quality
BN	s434.ctg000469c	1	1748246	89.8	0.0	0.0
CT	s434.ctg000469c	1748246	Y
//
SN	chicken	-	1Mbcirc	high-quality
BN	s194.ctg000211c	1	2346998	82.6	1.45	0.0
CT	s194.ctg000211c	2346998	Y
//
SN	chicken	-	1Mbcirc	high-quality
BN	s355.ctg000384c	1	2014544	82.37	1.34	0.0
CT	s355.ctg000384c	2014544	Y
//
SN	chicken	-	1Mbcirc	high-quality
BN	s229.ctg000251c	1	1655406	78.68	1.57	0.0
CT	s229.ctg000251c	1655406	Y
//
SN	chicken	-	1Mbcirc	high-quality
BN	s24.ctg000026c	1	1803504	78.01	2.8	0.0
CT	s24.ctg000026c	1803504	Y
//
SN	chicken	-	1Mbcirc	high-quality
BN	s324.ctg000350c	1	1693691	75.92	1.68	0.0
CT	s324.ctg000350c	1693691	Y
//
SN	chicken	-	1Mbcirc	high-quality
BN	s274.ctg000298c	1	1198214	73.66	1.01	50.0
CT	s274.ctg000298c	1198214	Y
//
SN	chicken	-	1Mbcirc	high-quality
BN	s52.ctg000055c	1	1646285	72.86	0.89	0.0
CT	s52.ctg000055c	1646285	Y
//
SN	chicken	-	1Mbcirc	high-quality
BN	s204.ctg000223c	1	1026557	70.96	0.23	0.0
CT	s204.ctg000223c	1026557	Y
//
SN	chicken	-	1Mbcirc	high-quality
BN	s15.ctg000016c	1	2815026	70.18	0.0	0.0
CT	s15.ctg000016c	2815026	Y
//
SN	chicken	-	1Mbcirc	medium-quality
BN	s363.ctg000392c	1	1141876	68.34	0.0	0.0
CT	s363.ctg000392c	1141876	Y
//
SN	chicken	-	hmBin	near-complete
BN	bin4.sub	2	4280474	100.0	1.18	100.0
CT	s105.ctg000113l	3411794	N
CT	s376.ctg000406c	868680	Y
//
SN	chicken	-	hmBin	near-complete
BN	bin26.opt	2	2925161	100.0	0.48	0.0
CT	s565.ctg000606l	1574341	N
CT	s242.ctg000265l	1350820	N
//
SN	chicken	-	hmBin	near-complete
BN	bin3.sub	2	3544229	99.52	0.88	85.71
CT	s134.ctg000146l	3422057	N
CT	s1889.ctg001989l	122172	N
//
SN	chicken	-	hmBin	near-complete
BN	bin0.sub	2	4847516	99.28	3.23	0.0
CT	s142.ctg000154l	4659419	N
CT	s1311.ctg001392l	188097	N
//
SN	chicken	-	hmBin	near-complete
BN	bin8.opt	2	2428444	98.94	0.0	0.0
CT	s13.ctg000145l	2313150	N
CT	s1484.ctg001570l	115294	N
//
SN	chicken	-	hmBin	near-complete
BN	bin6.opt	2	3681925	98.4	0.0	0.0
CT	s175.ctg000192l	2558019	N
CT	s339.ctg000366l	1123906	N
//
SN	chicken	-	hmBin	near-complete
BN	bin10.opt	2	3335483	98.15	2.92	25.0
CT	s13.ctg000080l	2283507	N
CT	s13.ctg000170l	1051976	N
//
SN	chicken	-	hmBin	near-complete
BN	bin41.opt	2	2115625	98.08	0.0	0.0
CT	s210.ctg000231l	1294400	N
CT	s131.ctg000142l	821225	N
//
SN	chicken	-	hmBin	near-complete
BN	bin78.opt	4	1845811	96.36	0.23	0.0
CT	s141.ctg000153l	733888	N
CT	s417.ctg000450l	565574	N
CT	s802.ctg000863l	432161	N
CT	s957.ctg001024c	114188	Y
//
SN	chicken	-	hmBin	near-complete
BN	bin23.opt	2	2964153	96.1	0.13	0.0
CT	s467.ctg000502l	1619871	N
CT	s147.ctg000161l	1344282	N
//
SN	chicken	-	hmBin	near-complete
BN	bin56.opt	3	2744601	94.86	0.29	0.0
CT	s13.ctg000339l	1066789	N
CT	s13.ctg000284l	798076	N
CT	s431.ctg000466l	879736	N
//
SN	chicken	-	hmBin	near-complete
BN	bin17.opt	2	2680305	94.3	0.89	0.0
CT	s72.ctg000076l	1817319	N
CT	s13.ctg000122l	862986	N
//
SN	chicken	-	hmBin	near-complete
BN	bin40.opt	3	2950318	92.53	0.57	0.0
CT	s192.ctg000209l	1310107	N
CT	s294.ctg000319l	573736	N
CT	s1093.ctg001168l	1066475	N
//
SN	chicken	-	hmBin	near-complete
BN	bin22.opt	2	2039413	90.6	1.36	66.67
CT	s122.ctg000132l	1678521	N
CT	s586.ctg000629l	360892	N
//
SN	chicken	-	hmBin	near-complete
BN	bin9.opt	4	3529416	90.51	4.94	82.35
CT	s283.ctg000307l	2303202	N
CT	s13.ctg000100l	433815	N
CT	s5775.ctg005943l	103954	N
CT	s13.ctg000808l	688445	N
//
SN	chicken	-	hmBin	near-complete
BN	bin38.opt	3	3155695	90.36	1.34	0.0
CT	s295.ctg000320l	1334740	N
CT	s13.ctg000733l	879833	N
CT	s13.ctg000255l	941122	N
//
SN	chicken	-	hmBin	high-quality
BN	bin32.opt	2	1574174	89.33	3.37	66.67
CT	s465.ctg000500l	1467210	N
CT	s251.ctg000274l	106964	N
//
SN	chicken	-	hmBin	high-quality
BN	bin19.opt	2	3543343	88.9	0.84	0.0
CT	s13.ctg000169l	1788826	N
CT	s329.ctg000355l	1754517	N
//
SN	chicken	-	hmBin	high-quality
BN	bin51.opt	4	2781806	85.96	1.36	0.0
CT	s754.ctg000810l	1111623	N
CT	s1010.ctg001080l	535895	N
CT	s375.ctg000405l	964614	N
CT	s798.ctg000859l	169674	N
//
SN	chicken	-	hmBin	high-quality
BN	bin43.opt	3	2178335	85.9	1.71	0.0
CT	s215.ctg000236l	1283378	N
CT	s13.ctg000035l	201020	N
CT	s13.ctg000014l	693937	N
//
SN	chicken	-	hmBin	high-quality
BN	bin76.opt	6	2405815	82.98	0.0	0.0
CT	s232.ctg000254l	740803	N
CT	s676.ctg000726l	310215	N
CT	s314.ctg000857l	506128	N
CT	s1163.ctg001240l	124139	N
CT	s1822.ctg001922l	536796	N
CT	s2521.ctg002632l	187734	N
//
SN	chicken	-	hmBin	high-quality
BN	bin36.opt	2	2632259	82.46	0.68	0.0
CT	s407.ctg000439l	1382088	N
CT	s897.ctg000963l	1250171	N
//
SN	chicken	-	hmBin	high-quality
BN	bin11.opt	4	2885573	82.24	2.01	0.0
CT	s228.ctg000250l	2143740	N
CT	s761.ctg000817l	421583	N
CT	s968.ctg001036l	212441	N
CT	s1338.ctg001419l	107809	N
//
SN	chicken	-	hmBin	high-quality
BN	bin87.opt	5	2438475	80.17	0.0	0.0
CT	s218.ctg000239l	642971	N
CT	s62.ctg000065l	641241	N
CT	s108.ctg000116l	587265	N
CT	s13.ctg001312l	437330	N
CT	s3654.ctg003787l	129668	N
//
SN	chicken	-	hmBin	high-quality
BN	bin64.opt	3	1791497	74.97	0.0	0.0
CT	s402.ctg000434l	957705	N
CT	s908.ctg000974l	667935	N
CT	s429.ctg000464l	165857	N
//
SN	chicken	-	hmBin	high-quality
BN	bin69.opt	3	1811787	70.57	0.0	0.0
CT	s13.ctg000839l	854381	N
CT	s2936.ctg003054l	334768	N
CT	s13.ctg000159l	622638	N
//
SN	chicken	-	hmBin	high-quality
BN	bin122.opt	8	1930117	70.28	2.96	50.0
CT	s666.ctg000714l	420328	N
CT	s550.ctg000589l	235143	N
CT	s611.ctg000656l	327038	N
CT	s1133.ctg001208l	185213	N
CT	s1162.ctg001239l	159024	N
CT	s39.ctg000042l	214119	N
CT	s2670.ctg002784l	122307	N
CT	s455.ctg000490l	266945	N
//
SN	chicken	-	hmBin	medium-quality
BN	bin130.opt	7	1863166	69.35	0.38	25.0
CT	s1082.ctg001157l	400636	N
CT	s1920.ctg002020l	207490	N
CT	s93.ctg000099l	190335	N
CT	s444.ctg000479l	372579	N
CT	s203.ctg000222l	272127	N
CT	s794.ctg000854l	167810	N
CT	s560.ctg000600l	252189	N
//
SN	chicken	-	hmBin	medium-quality
BN	bin12.sub	1	2130720	64.74	0.0	0.0
CT	s275.ctg000299l	2130720	N
//
SN	chicken	-	hmBin	medium-quality
BN	bin120.opt	8	1877625	64.37	0.4	0.0
CT	s1514.ctg001600l	423147	N
CT	s2462.ctg002571l	164094	N
CT	s745.ctg000800l	197381	N
CT	s1202.ctg001280l	195723	N
CT	s3493.ctg003621l	103856	N
CT	s821.ctg000882l	349571	N
CT	s1506.ctg001592l	283980	N
CT	s1921.ctg002021l	159873	N
//
SN	chicken	-	hmBin	medium-quality
BN	bin46.opt	2	2196075	63.22	1.75	100.0
CT	s13.ctg000073l	1226562	N
CT	s100.ctg000108l	969513	N
//
SN	chicken	-	hmBin	medium-quality
BN	bin73.opt	4	1476765	62.43	0.0	0.0
CT	s593.ctg000638l	802005	N
CT	s1134.ctg001209l	302982	N
CT	s2293.ctg002400l	203664	N
CT	s3718.ctg003852l	168114	N
//
SN	chicken	-	hmBin	medium-quality
BN	bin84.opt	7	1614080	62.41	0.68	0.0
CT	s1451.ctg001537l	667844	N
CT	s966.ctg001034l	149114	N
CT	s981.ctg001049l	152308	N
CT	s2289.ctg002396l	141171	N
CT	s3006.ctg003124l	101245	N
CT	s3821.ctg003956l	300893	N
CT	s946.ctg001013l	101505	N
//
SN	chicken	-	hmBin	medium-quality
BN	bin25.opt	3	1878330	61.4	1.75	100.0
CT	s13.ctg000400l	1588788	N
CT	s3862.ctg003999l	154545	N
CT	s13.ctg003955l	134997	N
//
SN	chicken	-	hmBin	medium-quality
BN	bin83.opt	2	809195	59.65	0.0	0.0
CT	s612.ctg000657l	676420	N
CT	s612.ctg002363l	132775	N
//
SN	chicken	-	hmBin	medium-quality
BN	bin242.opt	5	909410	59.45	0.0	0.0
CT	s793.ctg000853l	227594	N
CT	s2099.ctg002202l	149886	N
CT	s286.ctg000310l	226142	N
CT	s1509.ctg001595l	129799	N
CT	s1123.ctg001198l	175989	N
//
SN	chicken	-	hmBin	medium-quality
BN	bin100.opt	4	1328794	59.09	1.57	66.67
CT	s235.ctg000258l	561530	N
CT	s1333.ctg001414l	217510	N
CT	s1969.ctg002069l	377549	N
CT	s1401.ctg001483l	172205	N
//
SN	chicken	-	hmBin	medium-quality
BN	bin7.sub	1	2498474	56.14	0.0	0.0
CT	s13.ctg000133l	2498474	N
//
SN	chicken	-	hmBin	medium-quality
BN	bin33.opt	4	2146576	54.39	0.0	0.0
CT	s338.ctg000365l	1458869	N
CT	s2534.ctg002645l	240497	N
CT	s1175.ctg001252l	221195	N
CT	s2684.ctg002798l	226015	N
//
SN	chicken	-	hmBin	medium-quality
BN	bin47.opt	2	2089791	54.36	0.0	0.0
CT	s13.ctg000224l	1211280	N
CT	s13.ctg000463l	878511	N
//
SN	chicken	-	hmBin	medium-quality
BN	bin54.opt	2	1188063	53.13	0.0	0.0
CT	s130.ctg000141l	1077857	N
CT	s763.ctg000819l	110206	N
//
SN	chicken	-	hmBin	medium-quality
BN	bin144.opt	5	1153007	51.02	0.0	0.0
CT	s562.ctg000602l	367860	N
CT	s1727.ctg001825l	185704	N
CT	s1452.ctg001538l	113284	N
CT	s654.ctg000702l	160734	N
CT	s708.ctg000762l	325425	N
//
SN	chicken	-	hmBin	medium-quality
BN	bin106.opt	3	1030546	50.88	0.0	0.0
CT	s336.ctg000363l	494626	N
CT	s225.ctg000247l	209893	N
CT	s1891.ctg001991l	326027	N
//
SN	chicken	-	hmBin	medium-quality
BN	bin405.opt	6	824872	50.26	0.0	0.0
CT	s2048.ctg002149l	161439	N
CT	s1411.ctg001493l	124495	N
CT	s3887.ctg004024l	149156	N
CT	s4316.ctg004464l	155183	N
CT	s1804.ctg001904l	125463	N
CT	s3571.ctg003703l	109136	N
//
SN	chicken	Y	metabat2_vanilla	near-complete
BN	mb2_chicken.p_ctg.gfa.fa.bin.475	2	2925161	100.0	0.48	0.0
CT	s242.ctg000265l	1350820	N
CT	s565.ctg000606l	1574341	N
//
SN	chicken	N	metabat2_vanilla	near-complete
BN	mb2_chicken.p_ctg.gfa.fa.bin.460	1	3589284	100.0	1.38	0.0
CT	s90.ctg000096c	3589284	Y
//
SN	chicken	N	metabat2_vanilla	near-complete
BN	mb2_chicken.p_ctg.gfa.fa.bin.424	1	3795915	100.0	0.0	0.0
CT	s276.ctg000300c	3795915	Y
//
SN	chicken	N	metabat2_vanilla	near-complete
BN	mb2_chicken.p_ctg.gfa.fa.bin.409.fa.0	1	3574082	100.0	0.13	0.0
CT	s160.ctg000176c	3574082	Y
//
SN	chicken	N	metabat2_vanilla	near-complete
BN	mb2_chicken.p_ctg.gfa.fa.bin.364	1	1591125	100.0	0.8	0.0
CT	s278.ctg000302c	1591125	Y
//
SN	chicken	N	metabat2_vanilla	near-complete
BN	mb2_chicken.p_ctg.gfa.fa.bin.297	1	3533150	100.0	0.16	0.0
CT	s3.ctg000004c	3533150	Y
//
SN	chicken	N	metabat2_vanilla	near-complete
BN	mb2_chicken.p_ctg.gfa.fa.bin.224	1	3620588	100.0	0.0	0.0
CT	s85.ctg000091c	3620588	Y
//
SN	chicken	Y	metabat2_vanilla	near-complete
BN	mb2_chicken.p_ctg.gfa.fa.bin.198	1	3411794	100.0	1.18	100.0
CT	s105.ctg000113l	3411794	N
//
SN	chicken	N	metabat2_vanilla	near-complete
BN	mb2_chicken.p_ctg.gfa.fa.bin.143	1	2249893	100.0	0.0	0.0
CT	s388.ctg000419c	2249893	Y
//
SN	chicken	N	metabat2_vanilla	near-complete
BN	mb2_chicken.p_ctg.gfa.fa.bin.666	1	2400905	99.98	2.1	0.0
CT	s188.ctg000205c	2400905	Y
//
SN	chicken	N	metabat2_vanilla	near-complete
BN	mb2_chicken.p_ctg.gfa.fa.bin.393	1	1804877	99.82	0.0	0.0
CT	s146.ctg000160c	1804877	Y
//
SN	chicken	N	metabat2_vanilla	near-complete
BN	mb2_chicken.p_ctg.gfa.fa.bin.139	1	1896378	99.65	0.35	0.0
CT	s25.ctg000027c	1896378	Y
//
SN	chicken	N	metabat2_vanilla	near-complete
BN	mb2_chicken.p_ctg.gfa.fa.bin.177	1	3005398	99.62	0.38	50.0
CT	s138.ctg000150c	3005398	Y
//
SN	chicken	N	metabat2_vanilla	near-complete
BN	mb2_chicken.p_ctg.gfa.fa.bin.260	1	5153625	99.62	0.38	0.0
CT	s23.ctg000024c	5153625	Y
//
SN	chicken	Y	metabat2_vanilla	near-complete
BN	mb2_chicken.p_ctg.gfa.fa.bin.83	1	3422057	99.52	0.0	0.0
CT	s134.ctg000146l	3422057	N
//
SN	chicken	N	metabat2_vanilla	near-complete
BN	mb2_chicken.p_ctg.gfa.fa.bin.307	1	2661827	99.52	0.64	0.0
CT	s12.ctg000013c	2661827	Y
//
SN	chicken	N	metabat2_vanilla	near-complete
BN	mb2_chicken.p_ctg.gfa.fa.bin.410	1	2383477	99.51	1.32	0.0
CT	s37.ctg000040c	2383477	Y
//
SN	chicken	N	metabat2_vanilla	near-complete
BN	mb2_chicken.p_ctg.gfa.fa.bin.292.fa.0	1	1630715	99.48	1.05	0.0
CT	s21.ctg000022c	1630715	Y
//
SN	chicken	N	metabat2_vanilla	near-complete
BN	mb2_chicken.p_ctg.gfa.fa.bin.301	1	4719407	99.46	0.54	0.0
CT	s18.ctg000019c	4719407	Y
//
SN	chicken	N	metabat2_vanilla	near-complete
BN	mb2_chicken.p_ctg.gfa.fa.bin.664	1	2961938	99.43	0.38	0.0
CT	s155.ctg000171c	2961938	Y
//
SN	chicken	N	metabat2_vanilla	near-complete
BN	mb2_chicken.p_ctg.gfa.fa.bin.468	1	3744112	99.37	0.95	50.0
CT	s234.ctg000257c	3744112	Y
//
SN	chicken	Y	metabat2_vanilla	near-complete
BN	mb2_chicken.p_ctg.gfa.fa.bin.169	3	3960460	99.37	1.58	100.0
CT	s13.ctg000371l	872405	N
CT	s13.ctg000400l	1588788	N
CT	s13.ctg000543l	1499267	N
//
SN	chicken	N	metabat2_vanilla	near-complete
BN	mb2_chicken.p_ctg.gfa.fa.bin.656	1	3768533	99.33	0.67	0.0
CT	s31.ctg000033c	3768533	Y
//
SN	chicken	N	metabat2_vanilla	near-complete
BN	mb2_chicken.p_ctg.gfa.fa.bin.399	1	2987469	99.33	0.0	0.0
CT	s152.ctg000166c	2987469	Y
//
SN	chicken	N	metabat2_vanilla	near-complete
BN	mb2_chicken.p_ctg.gfa.fa.bin.353.fa.0	1	3202414	99.33	2.01	0.0
CT	s464.ctg000499c	3202414	Y
//
SN	chicken	N	metabat2_vanilla	near-complete
BN	mb2_chicken.p_ctg.gfa.fa.bin.312	1	3224463	99.33	0.0	0.0
CT	s6.ctg000007c	3224463	Y
//
SN	chicken	N	metabat2_vanilla	near-complete
BN	mb2_chicken.p_ctg.gfa.fa.bin.232	1	3205809	99.33	0.0	0.0
CT	s263.ctg000287c	3205809	Y
//
SN	chicken	N	metabat2_vanilla	near-complete
BN	mb2_chicken.p_ctg.gfa.fa.bin.136	1	3616887	99.33	0.0	0.0
CT	s393.ctg000425c	3616887	Y
//
SN	chicken	Y	metabat2_vanilla	near-complete
BN	mb2_chicken.p_ctg.gfa.fa.bin.379	1	4659419	99.28	0.54	0.0
CT	s142.ctg000154l	4659419	N
//
SN	chicken	N	metabat2_vanilla	near-complete
BN	mb2_chicken.p_ctg.gfa.fa.bin.420	1	4286325	99.26	0.19	0.0
CT	s63.ctg000066c	4286325	Y
//
SN	chicken	N	metabat2_vanilla	near-complete
BN	mb2_chicken.p_ctg.gfa.fa.bin.366	1	4860662	99.26	0.65	0.0
CT	s44.ctg000047c	4860662	Y
//
SN	chicken	N	metabat2_vanilla	near-complete
BN	mb2_chicken.p_ctg.gfa.fa.bin.226.fa.0	1	3031634	99.22	0.0	0.0
CT	s128.ctg000139c	3031634	Y
//
SN	chicken	N	metabat2_vanilla	near-complete
BN	mb2_chicken.p_ctg.gfa.fa.bin.90	1	3510672	99.19	0.27	0.0
CT	s504.ctg000541c	3510672	Y
//
SN	chicken	N	metabat2_vanilla	near-complete
BN	mb2_chicken.p_ctg.gfa.fa.bin.406	1	2965693	99.19	0.27	0.0
CT	s32.ctg000034c	2965693	Y
//
SN	chicken	N	metabat2_vanilla	near-complete
BN	mb2_chicken.p_ctg.gfa.fa.bin.182	1	2380162	99.17	0.33	0.0
CT	s347.ctg000375c	2380162	Y
//
SN	chicken	N	metabat2_vanilla	near-complete
BN	mb2_chicken.p_ctg.gfa.fa.bin.662	1	3856581	99.16	0.0	0.0
CT	s114.ctg000123c	3856581	Y
//
SN	chicken	N	metabat2_vanilla	near-complete
BN	mb2_chicken.p_ctg.gfa.fa.bin.583	1	2952560	99.05	0.0	0.0
CT	s123.ctg000134c	2952560	Y
//
SN	chicken	N	metabat2_vanilla	near-complete
BN	mb2_chicken.p_ctg.gfa.fa.bin.211	1	3839122	98.99	2.03	0.0
CT	s95.ctg000103c	3839122	Y
//
SN	chicken	N	metabat2_vanilla	near-complete
BN	mb2_chicken.p_ctg.gfa.fa.bin.230	1	3158215	98.97	0.23	0.0
CT	s54.ctg000057c	3158215	Y
//
SN	chicken	Y	metabat2_vanilla	near-complete
BN	mb2_chicken.p_ctg.gfa.fa.bin.98	1	2313150	98.94	0.0	0.0
CT	s13.ctg000145l	2313150	N
//
SN	chicken	N	metabat2_vanilla	near-complete
BN	mb2_chicken.p_ctg.gfa.fa.bin.351	1	3190821	98.84	0.0	0.0
CT	s35.ctg000038c	3190821	Y
//
SN	chicken	N	metabat2_vanilla	near-complete
BN	mb2_chicken.p_ctg.gfa.fa.bin.18	1	3780609	98.84	0.0	0.0
CT	s199.ctg000217c	3780609	Y
//
SN	chicken	Y	metabat2_vanilla	high-quality
BN	mb2_chicken.p_ctg.gfa.fa.bin.263	2	5146210	98.76	5.9	96.2
CT	s137.ctg000149l	3925261	N
CT	s150.ctg000164l	1220949	N
//
SN	chicken	N	metabat2_vanilla	near-complete
BN	mb2_chicken.p_ctg.gfa.fa.bin.288	1	3774029	98.66	0.0	0.0
CT	s2.ctg000003c	3774029	Y
//
SN	chicken	N	metabat2_vanilla	high-quality
BN	mb2_chicken.p_ctg.gfa.fa.bin.246	3	3813611	98.66	7.42	75.0
CT	s66.ctg000069l	2346167	N
CT	s66.ctg000101l	1119709	N
CT	s722.ctg000776l	347735	N
//
SN	chicken	N	metabat2_vanilla	near-complete
BN	mb2_chicken.p_ctg.gfa.fa.bin.195	1	2718005	98.66	0.0	0.0
CT	s9.ctg000010c	2718005	Y
//
SN	chicken	N	metabat2_vanilla	near-complete
BN	mb2_chicken.p_ctg.gfa.fa.bin.316.fa.0	1	3104321	98.64	0.82	0.0
CT	s26.ctg000028c	3104321	Y
//
SN	chicken	N	metabat2_vanilla	near-complete
BN	mb2_chicken.p_ctg.gfa.fa.bin.315	1	3376195	98.64	0.84	0.0
CT	s241.ctg000264c	3376195	Y
//
SN	chicken	N	metabat2_vanilla	near-complete
BN	mb2_chicken.p_ctg.gfa.fa.bin.267	1	2985357	98.64	0.82	0.0
CT	s256.ctg000279c	2985357	Y
//
SN	chicken	N	metabat2_vanilla	near-complete
BN	mb2_chicken.p_ctg.gfa.fa.bin.206	1	2633642	98.64	0.14	0.0
CT	s99.ctg000107c	2633642	Y
//
SN	chicken	N	metabat2_vanilla	near-complete
BN	mb2_chicken.p_ctg.gfa.fa.bin.295	1	3816816	98.64	0.0	0.0
CT	s121.ctg000131c	3816816	Y
//
SN	chicken	N	metabat2_vanilla	near-complete
BN	mb2_chicken.p_ctg.gfa.fa.bin.210	1	3825439	98.51	0.19	0.0
CT	s97.ctg000105c	3825439	Y
//
SN	chicken	N	metabat2_vanilla	near-complete
BN	mb2_chicken.p_ctg.gfa.fa.bin.347	1	5456575	98.5	1.69	14.29
CT	s29.ctg000031c	5456575	Y
//
SN	chicken	Y	metabat2_vanilla	near-complete
BN	mb2_chicken.p_ctg.gfa.fa.bin.164	2	3681925	98.4	0.0	0.0
CT	s175.ctg000192l	2558019	N
CT	s339.ctg000366l	1123906	N
//
SN	chicken	N	metabat2_vanilla	near-complete
BN	mb2_chicken.p_ctg.gfa.fa.bin.316.fa.1	1	3221093	98.3	0.68	0.0
CT	s107.ctg000115c	3221093	Y
//
SN	chicken	N	metabat2_vanilla	near-complete
BN	mb2_chicken.p_ctg.gfa.fa.bin.487	1	3617790	98.25	0.58	0.0
CT	s163.ctg000179c	3617790	Y
//
SN	chicken	N	metabat2_vanilla	near-complete
BN	mb2_chicken.p_ctg.gfa.fa.bin.415	1	1799954	98.11	3.64	33.33
CT	s169.ctg000186c	1799954	Y
//
SN	chicken	Y	metabat2_vanilla	near-complete
BN	mb2_chicken.p_ctg.gfa.fa.bin.179	2	2115625	98.08	0.0	0.0
CT	s131.ctg000142l	821225	N
CT	s210.ctg000231l	1294400	N
//
SN	chicken	N	metabat2_vanilla	near-complete
BN	mb2_chicken.p_ctg.gfa.fa.bin.369	1	1508114	98.06	1.05	0.0
CT	s46.ctg000049c	1508114	Y
//
SN	chicken	N	metabat2_vanilla	near-complete
BN	mb2_chicken.p_ctg.gfa.fa.bin.299	1	2881967	97.99	0.0	0.0
CT	s238.ctg000261c	2881967	Y
//
SN	chicken	N	metabat2_vanilla	near-complete
BN	mb2_chicken.p_ctg.gfa.fa.bin.175	1	2817981	97.96	0.0	0.0
CT	s158.ctg000174c	2817981	Y
//
SN	chicken	N	metabat2_vanilla	near-complete
BN	mb2_chicken.p_ctg.gfa.fa.bin.489	1	1897337	97.85	1.08	0.0
CT	s136.ctg000148c	1897337	Y
//
SN	chicken	N	metabat2_vanilla	near-complete
BN	mb2_chicken.p_ctg.gfa.fa.bin.256	1	1840440	97.85	0.0	0.0
CT	s300.ctg000325c	1840440	Y
//
SN	chicken	N	metabat2_vanilla	near-complete
BN	mb2_chicken.p_ctg.gfa.fa.bin.190	1	3661240	97.66	2.73	0.0
CT	s113.ctg000121c	3661240	Y
//
SN	chicken	N	metabat2_vanilla	near-complete
BN	mb2_chicken.p_ctg.gfa.fa.bin.215	1	2468096	97.41	2.59	0.0
CT	s47.ctg000050c	2468096	Y
//
SN	chicken	N	metabat2_vanilla	near-complete
BN	mb2_chicken.p_ctg.gfa.fa.bin.336	1	2072644	97.4	1.25	0.0
CT	s33.ctg000036c	2072644	Y
//
SN	chicken	N	metabat2_vanilla	near-complete
BN	mb2_chicken.p_ctg.gfa.fa.bin.138	2	3189825	96.42	0.67	0.0
CT	s66.ctg000424l	1796734	N
CT	s66.ctg000912l	1393091	N
//
SN	chicken	Y	metabat2_vanilla	near-complete
BN	mb2_chicken.p_ctg.gfa.fa.bin.377	3	1731623	96.36	0.23	0.0
CT	s141.ctg000153l	733888	N
CT	s417.ctg000450l	565574	N
CT	s802.ctg000863l	432161	N
//
SN	chicken	N	metabat2_vanilla	near-complete
BN	mb2_chicken.p_ctg.gfa.fa.bin.448	1	2467055	95.56	0.0	0.0
CT	s200.ctg000218c	2467055	Y
//
SN	chicken	Y	metabat2_vanilla	near-complete
BN	mb2_chicken.p_ctg.gfa.fa.bin.386	5	3819255	95.48	4.7	63.64
CT	s57.ctg000060l	1387776	N
CT	s13.ctg000073l	1226562	N
CT	s100.ctg000108l	969513	N
CT	s732.ctg000786l	148994	N
CT	s1428.ctg001512l	86410	N
//
SN	chicken	N	metabat2_vanilla	near-complete
BN	mb2_chicken.p_ctg.gfa.fa.bin.257	1	2245088	95.36	0.4	100.0
CT	s104.ctg000112c	2245088	Y
//
SN	chicken	Y	metabat2_vanilla	near-complete
BN	mb2_chicken.p_ctg.gfa.fa.bin.291	3	2744601	94.86	0.29	0.0
CT	s13.ctg000284l	798076	N
CT	s13.ctg000339l	1066789	N
CT	s431.ctg000466l	879736	N
//
SN	chicken	N	metabat2_vanilla	near-complete
BN	mb2_chicken.p_ctg.gfa.fa.bin.659	1	2219238	94.76	0.03	0.0
CT	s202.ctg000221c	2219238	Y
//
SN	chicken	N	metabat2_vanilla	near-complete
BN	mb2_chicken.p_ctg.gfa.fa.bin.655	1	2008773	94.76	0.0	0.0
CT	s4.ctg000005c	2008773	Y
//
SN	chicken	N	metabat2_vanilla	near-complete
BN	mb2_chicken.p_ctg.gfa.fa.bin.363	1	2570133	94.76	0.0	0.0
CT	s42.ctg000045c	2570133	Y
//
SN	chicken	N	metabat2_vanilla	near-complete
BN	mb2_chicken.p_ctg.gfa.fa.bin.318	1	2457473	94.76	0.4	0.0
CT	s217.ctg000238c	2457473	Y
//
SN	chicken	N	metabat2_vanilla	near-complete
BN	mb2_chicken.p_ctg.gfa.fa.bin.223	1	2666713	94.63	0.0	0.0
CT	s252.ctg000275c	2666713	Y
//
SN	chicken	N	metabat2_vanilla	near-complete
BN	mb2_chicken.p_ctg.gfa.fa.bin.458	1	1954481	94.18	0.0	0.0
CT	s212.ctg000233c	1954481	Y
//
SN	chicken	N	metabat2_vanilla	near-complete
BN	mb2_chicken.p_ctg.gfa.fa.bin.231.fa.0	1	3564139	93.97	1.36	33.33
CT	s201.ctg000219c	3564139	Y
//
SN	chicken	N	metabat2_vanilla	near-complete
BN	mb2_chicken.p_ctg.gfa.fa.bin.432	1	2295779	93.95	0.03	0.0
CT	s171.ctg000188c	2295779	Y
//
SN	chicken	N	metabat2_vanilla	near-complete
BN	mb2_chicken.p_ctg.gfa.fa.bin.365	1	2118184	93.16	1.57	33.33
CT	s43.ctg000046c	2118184	Y
//
SN	chicken	N	metabat2_vanilla	near-complete
BN	mb2_chicken.p_ctg.gfa.fa.bin.338	1	2398303	92.73	0.0	0.0
CT	s269.ctg000293c	2398303	Y
//
SN	chicken	N	metabat2_vanilla	near-complete
BN	mb2_chicken.p_ctg.gfa.fa.bin.268.fa.0	1	1582484	92.7	1.12	0.0
CT	s430.ctg000465c	1582484	Y
//
SN	chicken	N	metabat2_vanilla	near-complete
BN	mb2_chicken.p_ctg.gfa.fa.bin.287.fa.0	1	2332247	92.31	1.71	0.0
CT	s132.ctg000143c	2332247	Y
//
SN	chicken	N	metabat2_vanilla	near-complete
BN	mb2_chicken.p_ctg.gfa.fa.bin.311.fa.0	1	2071558	91.61	0.24	0.0
CT	s11.ctg000012c	2071558	Y
//
SN	chicken	N	metabat2_vanilla	near-complete
BN	mb2_chicken.p_ctg.gfa.fa.bin.484	1	1468349	91.57	3.93	0.0
CT	s287.ctg000311c	1468349	Y
//
SN	chicken	N	metabat2_vanilla	near-complete
BN	mb2_chicken.p_ctg.gfa.fa.bin.54	1	2102007	91.39	0.02	0.0
CT	s288.ctg000312c	2102007	Y
//
SN	chicken	Y	metabat2_vanilla	near-complete
BN	mb2_chicken.p_ctg.gfa.fa.bin.672	4	3463721	91.14	2.53	60.0
CT	s13.ctg000100l	433815	N
CT	s283.ctg000307l	2303202	N
CT	s13.ctg000808l	688445	N
CT	s4741.ctg004893l	38259	N
//
SN	chicken	N	metabat2_vanilla	near-complete
BN	mb2_chicken.p_ctg.gfa.fa.bin.371	1	3105080	90.86	2.68	0.0
CT	s48.ctg000051c	3105080	Y
//
SN	chicken	Y	metabat2_vanilla	near-complete
BN	mb2_chicken.p_ctg.gfa.fa.bin.311.fa.1	2	2039413	90.6	1.36	66.67
CT	s122.ctg000132l	1678521	N
CT	s586.ctg000629l	360892	N
//
SN	chicken	Y	metabat2_vanilla	near-complete
BN	mb2_chicken.p_ctg.gfa.fa.bin.395	3	3155695	90.36	1.34	0.0
CT	s13.ctg000255l	941122	N
CT	s295.ctg000320l	1334740	N
CT	s13.ctg000733l	879833	N
//
SN	chicken	Y	metabat2_vanilla	near-complete
BN	mb2_chicken.p_ctg.gfa.fa.bin.296	8	2663752	90.07	0.0	0.0
CT	s232.ctg000254l	740803	N
CT	s314.ctg000340l	179869	N
CT	s573.ctg000614l	78068	N
CT	s676.ctg000726l	310215	N
CT	s314.ctg000857l	506128	N
CT	s1163.ctg001240l	124139	N
CT	s1822.ctg001922l	536796	N
CT	s2521.ctg002632l	187734	N
//
SN	chicken	N	metabat2_vanilla	high-quality
BN	mb2_chicken.p_ctg.gfa.fa.bin.111	1	1748246	89.8	0.0	0.0
CT	s434.ctg000469c	1748246	Y
//
SN	chicken	Y	metabat2_vanilla	high-quality
BN	mb2_chicken.p_ctg.gfa.fa.bin.692	10	2210493	89.15	1.08	50.0
CT	s39.ctg000042l	214119	N
CT	s109.ctg000117l	223871	N
CT	s455.ctg000490l	266945	N
CT	s550.ctg000589l	235143	N
CT	s611.ctg000656l	327038	N
CT	s666.ctg000714l	420328	N
CT	s861.ctg000927l	93208	N
CT	s1133.ctg001208l	185213	N
CT	s1162.ctg001239l	159024	N
CT	s3944.ctg004084l	85604	N
//
SN	chicken	Y	metabat2_vanilla	high-quality
BN	mb2_chicken.p_ctg.gfa.fa.bin.258	8	2817499	89.01	0.63	100.0
CT	s62.ctg000065l	641241	N
CT	s108.ctg000116l	587265	N
CT	s218.ctg000239l	642971	N
CT	s13.ctg001312l	437330	N
CT	s13.ctg001469l	311168	N
CT	s3325.ctg003449l	54772	N
CT	s3654.ctg003787l	129668	N
CT	s4421.ctg004570l	13084	N
//
SN	chicken	Y	metabat2_vanilla	high-quality
BN	mb2_chicken.p_ctg.gfa.fa.bin.403	2	3543343	88.9	0.84	0.0
CT	s13.ctg000169l	1788826	N
CT	s329.ctg000355l	1754517	N
//
SN	chicken	Y	metabat2_vanilla	high-quality
BN	mb2_chicken.p_ctg.gfa.fa.bin.461	5	2866900	88.89	1.36	0.0
CT	s375.ctg000405l	964614	N
CT	s754.ctg000810l	1111623	N
CT	s798.ctg000859l	169674	N
CT	s1010.ctg001080l	535895	N
CT	s2096.ctg002199l	85094	N
//
SN	chicken	Y	metabat2_vanilla	high-quality
BN	mb2_chicken.p_ctg.gfa.fa.bin.202	2	1264053	87.64	1.12	0.0
CT	s103.ctg000111l	972185	N
CT	s1992.ctg002092l	291868	N
//
SN	chicken	Y	metabat2_vanilla	high-quality
BN	mb2_chicken.p_ctg.gfa.fa.bin.678	1	2062189	86.69	0.43	0.0
CT	s330.ctg000356l	2062189	N
//
SN	chicken	Y	metabat2_vanilla	high-quality
BN	mb2_chicken.p_ctg.gfa.fa.bin.287.fa.1	3	2178335	85.9	1.71	0.0
CT	s13.ctg000014l	693937	N
CT	s13.ctg000035l	201020	N
CT	s215.ctg000236l	1283378	N
//
SN	chicken	Y	metabat2_vanilla	high-quality
BN	mb2_chicken.p_ctg.gfa.fa.bin.505	4	2800979	85.5	0.68	0.0
CT	s407.ctg000439l	1382088	N
CT	s897.ctg000963l	1250171	N
CT	s2748.ctg002863l	151224	N
CT	s6080.ctg006255l	17496	N
//
SN	chicken	Y	metabat2_vanilla	high-quality
BN	mb2_chicken.p_ctg.gfa.fa.bin.218	2	2722270	85.4	0.67	0.0
CT	s89.ctg000095l	988519	N
CT	s344.ctg000372l	1733751	N
//
SN	chicken	Y	metabat2_vanilla	high-quality
BN	mb2_chicken.p_ctg.gfa.fa.bin.124	4	1853958	82.95	0.0	0.0
CT	s402.ctg000434l	957705	N
CT	s429.ctg000464l	165857	N
CT	s709.ctg000763l	62461	N
CT	s908.ctg000974l	667935	N
//
SN	chicken	N	metabat2_vanilla	high-quality
BN	mb2_chicken.p_ctg.gfa.fa.bin.436	1	2346998	82.6	1.45	0.0
CT	s194.ctg000211c	2346998	Y
//
SN	chicken	N	metabat2_vanilla	high-quality
BN	mb2_chicken.p_ctg.gfa.fa.bin.160	1	2014544	82.37	1.34	0.0
CT	s355.ctg000384c	2014544	Y
//
SN	chicken	N	metabat2_vanilla	high-quality
BN	mb2_chicken.p_ctg.gfa.fa.bin.226.fa.1	3	3294374	81.21	2.01	25.0
CT	s13.ctg000085l	1236947	N
CT	s13.ctg000220l	1792470	N
CT	s13.ctg000820l	264957	N
//
SN	chicken	Y	metabat2_vanilla	high-quality
BN	mb2_chicken.p_ctg.gfa.fa.bin.172	6	3152205	79.72	1.38	0.0
CT	s338.ctg000365l	1458869	N
CT	s13.ctg000507l	763294	N
CT	s1175.ctg001252l	221195	N
CT	s1194.ctg001272l	242335	N
CT	s2534.ctg002645l	240497	N
CT	s2684.ctg002798l	226015	N
//
SN	chicken	Y	metabat2_vanilla	high-quality
BN	mb2_chicken.p_ctg.gfa.fa.bin.360	18	3537885	78.76	6.61	69.77
CT	s317.ctg000343l	225355	N
CT	s731.ctg000785l	206092	N
CT	s895.ctg000961l	74769	N
CT	s1105.ctg001180l	211573	N
CT	s1126.ctg001201l	588814	N
CT	s1290.ctg001371l	187310	N
CT	s1513.ctg001599l	156199	N
CT	s1623.ctg001715l	215668	N
CT	s1862.ctg001962l	264394	N
CT	s1865.ctg001965l	487669	N
CT	s1925.ctg002025l	84079	N
CT	s2113.ctg002216l	114722	N
CT	s2210.ctg002315l	99829	N
CT	s2230.ctg002336l	191655	N
CT	s2420.ctg002527l	45565	N
CT	s2422.ctg002530l	103649	N
CT	s3407.ctg003532l	200331	N
CT	s4936.ctg005094l	80212	N
//
SN	chicken	N	metabat2_vanilla	high-quality
BN	mb2_chicken.p_ctg.gfa.fa.bin.464	1	1655406	78.68	1.57	0.0
CT	s229.ctg000251c	1655406	Y
//
SN	chicken	Y	metabat2_vanilla	high-quality
BN	mb2_chicken.p_ctg.gfa.fa.bin.414	7	1872503	78.63	0.81	100.0
CT	s593.ctg000638l	802005	N
CT	s855.ctg000921l	89379	N
CT	s1134.ctg001209l	302982	N
CT	s2062.ctg002164l	134428	N
CT	s2293.ctg002400l	203664	N
CT	s3157.ctg003278l	171931	N
CT	s3718.ctg003852l	168114	N
//
SN	chicken	Y	metabat2_vanilla	high-quality
BN	mb2_chicken.p_ctg.gfa.fa.bin.87	2	3421457	78.48	7.91	100.0
CT	s13.ctg000723l	1793649	N
CT	s891.ctg000957l	1627808	N
//
SN	chicken	N	metabat2_vanilla	high-quality
BN	mb2_chicken.p_ctg.gfa.fa.bin.280	1	1803504	78.01	2.8	0.0
CT	s24.ctg000026c	1803504	Y
//
SN	chicken	N	metabat2_vanilla	high-quality
BN	mb2_chicken.p_ctg.gfa.fa.bin.344.fa.1	1	1693691	75.92	1.68	0.0
CT	s324.ctg000350c	1693691	Y
//
SN	chicken	N	metabat2_vanilla	high-quality
BN	mb2_chicken.p_ctg.gfa.fa.bin.481	1	1198214	73.66	1.01	50.0
CT	s274.ctg000298c	1198214	Y
//
SN	chicken	Y	metabat2_vanilla	high-quality
BN	mb2_chicken.p_ctg.gfa.fa.bin.387	13	2270421	73.48	0.96	50.0
CT	s145.ctg000157l	1017050	N
CT	s364.ctg000393l	111112	N
CT	s410.ctg000442l	38687	N
CT	s844.ctg000908l	38545	N
CT	s1278.ctg001359l	240749	N
CT	s1518.ctg001605l	163046	N
CT	s1554.ctg001644l	97552	N
CT	s1674.ctg001770l	139775	N
CT	s2648.ctg002762l	200081	N
CT	s4263.ctg004411l	54706	N
CT	s4291.ctg004439l	43779	N
CT	s4312.ctg004460l	68457	N
CT	s6488.ctg006675l	56882	N
//
SN	chicken	Y	metabat2_vanilla	high-quality
BN	mb2_chicken.p_ctg.gfa.fa.bin.45	10	2277456	73.36	2.19	0.0
CT	s646.ctg000694l	351822	N
CT	s745.ctg000800l	197381	N
CT	s821.ctg000882l	349571	N
CT	s1202.ctg001280l	195723	N
CT	s1506.ctg001592l	283980	N
CT	s1514.ctg001600l	423147	N
CT	s1921.ctg002021l	159873	N
CT	s2248.ctg002354l	48009	N
CT	s2462.ctg002571l	164094	N
CT	s3493.ctg003621l	103856	N
//
SN	chicken	Y	metabat2_vanilla	high-quality
BN	mb2_chicken.p_ctg.gfa.fa.bin.245	8	1064833	73.14	1.12	0.0
CT	s286.ctg000310l	226142	N
CT	s793.ctg000853l	227594	N
CT	s860.ctg000926l	62206	N
CT	s1123.ctg001198l	175989	N
CT	s1509.ctg001595l	129799	N
CT	s1619.ctg001711l	32262	N
CT	s2099.ctg002202l	149886	N
CT	s4716.ctg004868l	60955	N
//
SN	chicken	N	metabat2_vanilla	high-quality
BN	mb2_chicken.p_ctg.gfa.fa.bin.344.fa.0	1	1646285	72.86	0.89	0.0
CT	s52.ctg000055c	1646285	Y
//
SN	chicken	Y	metabat2_vanilla	high-quality
BN	mb2_chicken.p_ctg.gfa.fa.bin.319	8	1920677	72.29	1.19	28.57
CT	s93.ctg000099l	190335	N
CT	s203.ctg000222l	272127	N
CT	s444.ctg000479l	372579	N
CT	s515.ctg000553l	57511	N
CT	s560.ctg000600l	252189	N
CT	s794.ctg000854l	167810	N
CT	s1082.ctg001157l	400636	N
CT	s1920.ctg002020l	207490	N
//
SN	chicken	Y	metabat2_vanilla	high-quality
BN	mb2_chicken.p_ctg.gfa.fa.bin.670	2	2565323	72.18	1.34	0.0
CT	s228.ctg000250l	2143740	N
CT	s761.ctg000817l	421583	N
//
SN	chicken	N	metabat2_vanilla	high-quality
BN	mb2_chicken.p_ctg.gfa.fa.bin.451	1	1026557	70.96	0.23	0.0
CT	s204.ctg000223c	1026557	Y
//
SN	chicken	N	metabat2_vanilla	high-quality
BN	mb2_chicken.p_ctg.gfa.fa.bin.428.fa.0	1	2815026	70.18	0.0	0.0
CT	s15.ctg000016c	2815026	Y
//
SN	chicken	N	metabat2_vanilla	medium-quality
BN	mb2_chicken.p_ctg.gfa.fa.bin.152	1	1141876	68.34	0.0	0.0
CT	s363.ctg000392c	1141876	Y
//
SN	chicken	Y	metabat2_vanilla	medium-quality
BN	mb2_chicken.p_ctg.gfa.fa.bin.220	4	1271638	67.36	0.8	0.0
CT	s770.ctg000827l	104818	N
CT	s1198.ctg001276l	622509	N
CT	s1237.ctg001317l	445700	N
CT	s4950.ctg005108l	98611	N
//
SN	chicken	Y	metabat2_vanilla	medium-quality
BN	mb2_chicken.p_ctg.gfa.fa.bin.482	3	2039769	65.3	0.0	0.0
CT	s13.ctg000159l	622638	N
CT	s13.ctg000624l	562750	N
CT	s13.ctg000839l	854381	N
//
SN	chicken	Y	metabat2_vanilla	medium-quality
BN	mb2_chicken.p_ctg.gfa.fa.bin.431	2	1883843	63.48	0.38	0.0
CT	s192.ctg000209l	1310107	N
CT	s294.ctg000319l	573736	N
//
SN	chicken	Y	metabat2_vanilla	medium-quality
BN	mb2_chicken.p_ctg.gfa.fa.bin.100	1	1619871	61.76	0.0	0.0
CT	s467.ctg000502l	1619871	N
//
SN	chicken	Y	metabat2_vanilla	medium-quality
BN	mb2_chicken.p_ctg.gfa.fa.bin.241	1	1817319	61.41	0.89	0.0
CT	s72.ctg000076l	1817319	N
//
SN	chicken	Y	metabat2_vanilla	medium-quality
BN	mb2_chicken.p_ctg.gfa.fa.bin.600	1	2654546	58.39	0.0	0.0
CT	s284.ctg000308l	2654546	N
//
SN	chicken	Y	metabat2_vanilla	medium-quality
BN	mb2_chicken.p_ctg.gfa.fa.bin.49	1	676420	57.89	0.0	0.0
CT	s612.ctg000657l	676420	N
//
SN	chicken	Y	metabat2_vanilla	medium-quality
BN	mb2_chicken.p_ctg.gfa.fa.bin.254	13	1584793	56.68	0.71	100.0
CT	s65.ctg000068l	102295	N
CT	s785.ctg000844l	226936	N
CT	s804.ctg000865l	103669	N
CT	s1199.ctg001277l	169002	N
CT	s1213.ctg001291l	127771	N
CT	s1284.ctg001365l	204842	N
CT	s1349.ctg001430l	59942	N
CT	s1353.ctg001434l	59889	N
CT	s3753.ctg003887l	150366	N
CT	s4725.ctg004877l	91637	N
CT	s5717.ctg005885l	155052	N
CT	s5959.ctg006132l	74321	N
CT	s6664.ctg006859l	59071	N
//
SN	chicken	Y	metabat2_vanilla	medium-quality
BN	mb2_chicken.p_ctg.gfa.fa.bin.309	17	1738848	56.04	0.0	0.0
CT	s759.ctg000815l	124794	N
CT	s977.ctg001045l	53955	N
CT	s1039.ctg001110l	81603	N
CT	s1168.ctg001245l	95120	N
CT	s1468.ctg001554l	44105	N
CT	s1675.ctg001771l	101368	N
CT	s1893.ctg001993l	190146	N
CT	s1928.ctg002028l	167575	N
CT	s2232.ctg002338l	63772	N
CT	s2295.ctg002402l	91186	N
CT	s2539.ctg002650l	62713	N
CT	s2638.ctg002752l	68209	N
CT	s2747.ctg002862l	97439	N
CT	s3192.ctg003313l	210924	N
CT	s3204.ctg003325l	52351	N
CT	s3316.ctg003439l	122868	N
CT	s4217.ctg004362l	110720	N
//
SN	chicken	Y	metabat2_vanilla	medium-quality
BN	mb2_chicken.p_ctg.gfa.fa.bin.88	11	2886684	55.09	1.01	66.67
CT	s522.ctg000560l	528265	N
CT	s523.ctg000561l	402214	N
CT	s893.ctg000959l	233522	N
CT	s1078.ctg001153l	314793	N
CT	s1650.ctg001743l	363746	N
CT	s2066.ctg002168l	76876	N
CT	s2241.ctg002347l	350634	N
CT	s3246.ctg003367l	345115	N
CT	s4296.ctg004444l	115837	N
CT	s4410.ctg004559l	94109	N
CT	s5376.ctg005536l	61573	N
//
SN	chicken	Y	metabat2_vanilla	medium-quality
BN	mb2_chicken.p_ctg.gfa.fa.bin.637	2	2089791	54.36	0.0	0.0
CT	s13.ctg000224l	1211280	N
CT	s13.ctg000463l	878511	N
//
SN	chicken	Y	metabat2_vanilla	medium-quality
BN	mb2_chicken.p_ctg.gfa.fa.bin.496	8	1334492	53.86	0.0	0.0
CT	s838.ctg000902l	168281	N
CT	s866.ctg000932l	179336	N
CT	s1150.ctg001226l	386485	N
CT	s1185.ctg001262l	101256	N
CT	s1644.ctg001736l	210084	N
CT	s2175.ctg002279l	225692	N
CT	s4075.ctg004219l	26419	N
CT	s5984.ctg006157l	36939	N
//
SN	chicken	Y	metabat2_vanilla	medium-quality
BN	mb2_chicken.p_ctg.gfa.fa.bin.430	8	1033794	51.72	0.0	0.0
CT	s143.ctg000155l	108035	N
CT	s387.ctg000418l	338360	N
CT	s1280.ctg001361l	128425	N
CT	s1586.ctg001678l	147400	N
CT	s1753.ctg001851l	115570	N
CT	s2037.ctg002138l	112509	N
CT	s3007.ctg003125l	27416	N
CT	s5076.ctg005235l	56079	N
//
SN	chicken	Y	metabat2_vanilla	medium-quality
BN	mb2_chicken.p_ctg.gfa.fa.bin.284	4	1092317	50.88	0.0	0.0
CT	s225.ctg000247l	209893	N
CT	s336.ctg000363l	494626	N
CT	s1891.ctg001991l	326027	N
CT	s2356.ctg002463l	61771	N
//
SN	chicken	Y	metabat2_vanilla	medium-quality
BN	mb2_chicken.p_ctg.gfa.fa.bin.492	7	1985695	50.6	0.0	0.0
CT	s168.ctg000185l	817363	N
CT	s810.ctg000871l	392490	N
CT	s1396.ctg001478l	298798	N
CT	s2726.ctg002841l	97481	N
CT	s3430.ctg003555l	110376	N
CT	s3565.ctg003696l	200485	N
CT	s4637.ctg004787l	68702	N
//
SN	chicken	-	vamb_vanilla	near-complete
BN	820.fna.0	1	3620588	100.0	0.0	0.0
CT	s85.ctg000091c	3620588	Y
//
SN	chicken	-	vamb_vanilla	near-complete
BN	749	1	3411794	100.0	1.18	100.0
CT	s105.ctg000113l	3411794	N
//
SN	chicken	-	vamb_vanilla	near-complete
BN	564.fna.0	1	3574082	100.0	0.13	0.0
CT	s160.ctg000176c	3574082	Y
//
SN	chicken	-	vamb_vanilla	near-complete
BN	334	1	3589284	100.0	1.38	0.0
CT	s90.ctg000096c	3589284	Y
//
SN	chicken	-	vamb_vanilla	near-complete
BN	276.fna.0	1	3533150	100.0	0.16	0.0
CT	s3.ctg000004c	3533150	Y
//
SN	chicken	-	vamb_vanilla	near-complete
BN	1482	1	1591125	100.0	0.8	0.0
CT	s278.ctg000302c	1591125	Y
//
SN	chicken	-	vamb_vanilla	near-complete
BN	1333	1	2249893	100.0	0.0	0.0
CT	s388.ctg000419c	2249893	Y
//
SN	chicken	-	vamb_vanilla	near-complete
BN	1094	1	3795915	100.0	0.0	0.0
CT	s276.ctg000300c	3795915	Y
//
SN	chicken	-	vamb_vanilla	near-complete
BN	1035	1	2400905	99.98	2.1	0.0
CT	s188.ctg000205c	2400905	Y
//
SN	chicken	-	vamb_vanilla	near-complete
BN	967	1	1804877	99.82	0.0	0.0
CT	s146.ctg000160c	1804877	Y
//
SN	chicken	-	vamb_vanilla	near-complete
BN	625	1	1896378	99.65	0.35	0.0
CT	s25.ctg000027c	1896378	Y
//
SN	chicken	-	vamb_vanilla	near-complete
BN	833.fna.0	1	3005398	99.62	0.38	50.0
CT	s138.ctg000150c	3005398	Y
//
SN	chicken	-	vamb_vanilla	near-complete
BN	1038	1	5153625	99.62	0.38	0.0
CT	s23.ctg000024c	5153625	Y
//
SN	chicken	-	vamb_vanilla	near-complete
BN	150	1	2661827	99.52	0.64	0.0
CT	s12.ctg000013c	2661827	Y
//
SN	chicken	-	vamb_vanilla	near-complete
BN	1168.fna.0	1	2383477	99.51	1.32	0.0
CT	s37.ctg000040c	2383477	Y
//
SN	chicken	-	vamb_vanilla	near-complete
BN	54.fna.0	1	1630715	99.48	1.05	0.0
CT	s21.ctg000022c	1630715	Y
//
SN	chicken	-	vamb_vanilla	near-complete
BN	311.fna.0	1	4719407	99.46	0.54	0.0
CT	s18.ctg000019c	4719407	Y
//
SN	chicken	-	vamb_vanilla	near-complete
BN	833.fna.1	1	2961938	99.43	0.38	0.0
CT	s155.ctg000171c	2961938	Y
//
SN	chicken	-	vamb_vanilla	near-complete
BN	658.fna.0	1	3744112	99.37	0.95	50.0
CT	s234.ctg000257c	3744112	Y
//
SN	chicken	-	vamb_vanilla	near-complete
BN	935.fna.2	1	3768533	99.33	0.67	0.0
CT	s31.ctg000033c	3768533	Y
//
SN	chicken	-	vamb_vanilla	near-complete
BN	935.fna.1	1	3616887	99.33	0.0	0.0
CT	s393.ctg000425c	3616887	Y
//
SN	chicken	-	vamb_vanilla	near-complete
BN	868.fna.0	1	3202414	99.33	2.01	0.0
CT	s464.ctg000499c	3202414	Y
//
SN	chicken	-	vamb_vanilla	near-complete
BN	161.fna.1	1	3205809	99.33	0.0	0.0
CT	s263.ctg000287c	3205809	Y
//
SN	chicken	-	vamb_vanilla	near-complete
BN	161.fna.0	1	3224463	99.33	0.0	0.0
CT	s6.ctg000007c	3224463	Y
//
SN	chicken	-	vamb_vanilla	near-complete
BN	1262.fna.0	1	2987469	99.33	0.0	0.0
[truncated: 137,060 more rows]
