# Supplementary material for: Evaluating and improving the representation of bacterial contents in long-read metagenome assemblies
Source: Genome Biol. 2024 Apr 11;25:92. doi: 10.1186/s13059-024-03234-6 (PMC11007910; doi:10.1186/s13059-024-03234-6)
Supplement: Supplementary file 4 — Additional file 4: Table S4. List of tools their versions used in this manuscript. [file 13059_2024_3234_MOESM4_ESM.tsv]

#program or reference	version
minimap2	2.24-r1122
mappy	2.24
samtools	1.15 (using htslib 1.14)
hifiasm-meta	r73
pbsim2	ver.2.0.1-e71f78
seqtk	1.3-r107-dirty
mash	2.3
RDP Classifier	2.11, 16srrna taxonomy version: DP 16S rRNA training setNo 18 07/2020
metabat2	55e6aaffa8f (local build)
vamb	3.0.7
barrnap	0.9
hmmer	3.32
checkm	1.2.0
SILVA	SILVA_138.1_SSURef_tax_silva_trunc.fasta
rust-mdbg	1.0.1(bioconda label)
