# Supplementary material for: Evaluating and improving the representation of bacterial contents in long-read metagenome assemblies
Source: Genome Biol. 2024 Apr 11;25:92. doi: 10.1186/s13059-024-03234-6 (PMC11007910; doi:10.1186/s13059-024-03234-6)
Supplement: Supplementary file 5 — Additional file 5: Table S5. BLAST result summary of 20 high read- and contig- multiplicity k-mers intervals. [file 13059_2024_3234_MOESM5_ESM.txt]

#segment	blast hit	blast E value	blast identity	overlapping gene	contained by the gene?	gene comment
r63.s92.ctg000166c_246402-246646	CP100126.1:197280-197523	2e-122	100%	NKF87_00910		NO	IS3 family transposase
r63.s6.ctg000008c_2163253-2163815	CP098409.1:3393232-3393792	0	97%	ltrA		NO	group II intron reverse transcriptase/maturase (pseudo) 
r63.mb2_yellow.p_ctg.gfa.fa.bin.111_352012-352951	CP060632.1:2756546-2757484	0	100%	YES	H9Q76_12870		flavin reductase
r63.s122.ctg000218c_749393-757924	CP048437.1:1176068-1183347	0	99%	NO(contain the genes)	GXM22_05650,GXM22_05655,GXM22_05660,GXM22_05665,GXM22_05670,GXM22_05675,GXM22_05680,GXM22_05685,GXM22_05690		DUF4368 domain-containing protein,hypothetical protein,virulence-associated protein E,DNA primase,MobA/MobL family protein,DUF3847 domain-containing protein,hypothetical protein,helix-turn-helix domain-containing protein,hypothetical protein
r63.s57.ctg000100c_136891-136933	BK029843:21099-21140	2e-11	100%	YES	tRNA-Tyr	SAMN04999069_1gb1_tRNA1
r63.mb2_yellow.p_ctg.gfa.fa.bin.339_2297080-2297113	CP100127.1:175392-175424	5e-07	100%	YES	rpsF	30S ribosomal protein S6
r63.rc.8_2912706-2914470	BK036334.1:28625-30387	0	99%	NO(contain the genes)	DAW29369.1,DAW29370.1,DAW29400.1	endonuclease,transposase,hypothetical protein
r63.s122.ctg000218c_488447-488604	BK056770.1:2736-2785	2e-11	96%	BETWEEN TWO GENES	DAF40736.1,DAF40741.1		helix-turn-helix domain protein,	hypothetical protein
r63.mb2_yellow.p_ctg.gfa.fa.bin.370_2716036-2716075	CP091724.1:185432-185470	6e-10	100%	YES	ltrA	group II intron reverse transcriptase/maturase (pseudo)
r63.rc.25_190295-190336	LR134203.1:1549577-1549616	2e-10	100%	YES	metG_3		methionyl-tRNA synthetase
r63.mb2_yellow.p_ctg.gfa.fa.bin.339_1668130-1668163	CP100126.1:407894-407926	5e-07	100%	YES	tnpB	IS200/IS605 family element RNA-guided endonuclease TnpB	
r63.rc.18_3307427-3307475	CP098409.1:1024989-1025036 1e-14	100%	YES	tRNA-Gln	tRNA-Gln
r63.mb2_yellow.p_ctg.gfa.fa.bin.95_2347759-2347855	LT907978.1:2623327-2623422	1e-40	100%	NO	EHLA_2541	Pyridine nucleotide disulphide reductase class-I signature
r63.mb2_yellow.p_ctg.gfa.fa.bin.95_541152-541357	CP094679.1:2097311-2097515	3e-99	99%	NO	K5I24_10110	site-specific integrase
r63.rc.21_2563479-2563577	CP073693.1:2518467-2518563	1e-34	96%	BETWEEN TWO GENES	mobC,KFE18_12225		plasmid mobilization relaxosome protein MobC,hypothetical protein
r63.rc.21_1210811-1210859	CP085930.1:2171296-2171342	5e-14	100%	YES	LK421_09270	DUF6442 family protein
r63.rc.21_1621139-1621557	AP018794.1:3060151-3060568	0	98%	YES	lbkm_2889	helicase(Snf2 family)
r63.s15.ctg000024c_652495-652529	CP054425.1:1519619-1519652	2e-07	100%	BETWEEN TWO GENES	aroQ,EE567_006890		type II 3-dehydroquinate dehydratase,bifunctional shikimate kinase/3-dehydroquinate synthase
r63.s210.ctg000368c_342865-344314	CP024960.1:239101-240549	0	98%	NO(contain the genes)	CV096_01000,CV096_01005	transposase,IS3 family transposase
r63.rc.21_1241440-1241534	CP053229.1:700574-700666	2e-37	99%	NO	HLY09_03310,HLY09_03315	hypothetical protein,hypothetical protein
# sequences (fasta)
>r63.s92.ctg000166c_246402-246646
AAAAAATAATAAATTTTTGTATCGTCAGCCATGCTATGGCTGGCGATATTTTATGCTGCTTTTGTATATTGCTCATGATATTTCATTGGTGTCATTACATGCAGTTTCCTTTGAAGTCGTTGGTTGTTGTAGTAATCTATGTAATTAGCTATCGCAGTAATCAAAGAGCTTCTGTCATTAAAACGCTGTTTATAATACATTTCTCGTTTTAGAATTCCCCAAAACCCTTCCATTGGTCCATTGT
>r63.s6.ctg000008c_2163253-2163815
ACTGTGCACTGTCTCTTTCTTTCCATATCCGATTGAATGACCTAGACGCTTTCACATGCCCTTCATGTTCCGCATTATCTCTTTGCTAACAGCCATTGTTTTCAATGTTTTCTGCCATAGACAGTCATTCCTCCTTTCTCGGTCATACTCAAGGCTCCTACTGATTCGGTCCTTCACCTCGAACGGAACTTGTTCCGTTTGGCTACTATGACCTCTGCTGACTTCTGTGCGTTCAGCATTGCTTTATGCAATGGTTACCTCTTTCAAGGCGTACCGCACAGACCTCCCTAGGTACCACACGTTTCTTCCTCTCCATCCATCTGCCTCATTTATCATACATGATTCCGTGTAGTTATTGGGTTTCAACTTGTGTTGCAGTCTTGCCCTCATGCATGACCTCATATGAAATTTCTGTTCGTCAGACCAGAGATTTGCCCGTGAGTTAGTATGTTCCTCACATCCAGCTTCCTTCAGATTCCATCTCACGATGGACACCCTTGCCTTCGGCTATATCCTTCCCACTACCGGGCGGATTCGGGACTTTAACCCGTTAGAAACGTGC
>r63.mb2_yellow.p_ctg.gfa.fa.bin.111_352012-352951
CAGTTTCAATATTCTTAAGAAGTGCACGATATCTCTCCTCGTGATGCTTCTCAATTTCTCCTACTGCTCTGAATTTGGCTGCAAGTTCAGGGAACCCTTCTTCTTCGGCTGTTTTCGCAAAGCCTTCATACATATCTGTCCACTCATAATTCTCGCCTTCCGCAGCTGCTGCCAGATTTTCCTTTGTATCACCAATTCCTGCTAATTCCTTGAACCACATCTTTGCATGTTCTTTCTCATTATCTGCGGTCTTTAAAAATAATGCAGACATCTGCTCATAGCCTTCCTTTTTCGCTACAGATGCAAAATAGGTATACTTATTTCTTGCCTGAGATTCTCCCGCAAATGCCTCCTGTAAATTCTTCTCTGTCTGTGTTCCTGCATATTTGTTTGCTGCCATCTCTTTTACCTCCGTTTTCTTTACTACTTTTTCAAAATCTGATGCCGGGTGCTTGCACAAAGGACATATAAAGTCATCCGGTAATTCCTCGCCTACATATTCATATCCGCAAATTCTGCAACGCCATATTGTCTGACCATCCTCTGTTTTTCCAACTTCCTGTGGTTTAGGCTTAATATTATTCTGATAATAATCATATGTTACTGAAGGAACATTGCTTAAAACTTCCATATCGGTTATCTCACCGATAAACATCGTATGTGAACCCAAGTCCTCTGTTTTAGTAACTGTCACAGAAATGTATGCATTTGTACCTTCTGTAATATAATAAATACCATTTGTGCCCCTGGCACACTGCTCAAATGCTTCAAACTTATTGGTGTCTCTTCCTGATTGGAAGCCAAAATGTTTGAACAATTCAAACTCTGCATTCTGACTTAAGACTGATACAGTAAATTTTCCGGTTCTTTGAATCATATCATGCGTATAATTTGCCTTATTTACACAGATACTTAACTGGTTTGGTTCCGAAGCTGCCT
>r63.s122.ctg000218c_749393-757924
GTTGTAACAATTCAGCCTGTTTTTCTGTCGAAATCAAAGGCACCTCGGACATTTATAGTTCTTCCAAAAGTTTGATGATAATATTACCATTCATGGAAGAAGCAATCTGTTATTGCAATAATGCGAAATTGACGATAGAAAGTTTTTCATATCTCGGTCAGCTCAACAATTACATTACTCTGCTGATACAGCCAGTCCGTAAATTCTTTCGGGCTGGCCGTTCCTGTTTTTACAGCCTTTTTTCTCTGTAAGGCTTCTTTCTTAAAGTCGGAAAAGGAAGCCTGTATTTTTTCCAGACGGTCAGCCGGAAAGCCTGCGGTATTTTTTACCCGGTTTATTTTGTTGCGCCAGTTCTGGCATTCATTTTTATAAAGCAGGTCATAGTTATTTTCTCTTGACCTCTCGTCAAATTCCCGCTTGTTTTGAAGCGCCTGTGCTTTTCGGCACTTGTCGCTGCACAGCTCATACCGCTGGCTCTTTGCCAGAAAATATTTTCCACAGACCTTGCACCGCCGGAAGCAAAGCCCCCAGTCATTCAGCCTGTTCAGATAATAGGTAATCAACGGGTAGAGGGACGCATAGGCAGACACACATTCTTCTGTGCGCCGGTTGTCCGGGAACCAGAGGTCAAGCCGGGTATCTTCTGACGGTGCGCCTTTGAAATAAAGGCTGCCAGCTTGAAATTGTTTCGGTTTTCCTGTCTCCCTGTCAAAGCTCATGGTTTCGTTTTGGAATACCCCGGTCAGTCTGCTCATTTTATCCATGAAGCGGTCACAGGCAGCGTTACGGTCACGGGGTTCTCTGGCAAGCAGATAGCTGTTCCAGATACGGAACGCCACATACATTTTCAGAGGGTCGTTGCTAAGATATTTCTCCCAAAGAAATTCGCTTGCCGCCTGCTCCAGCTCCGGCTGTTTCCATCGGTTGGAGTGGAGAGCTTGCCGCAGCGGAGAAAGCCCGTATAAGTTCCAGTCTCTGTCCGTGTCACGCTCAAAGTTTATCAAAAAAGTTCCCAGTGGGCGTGTCATATCACAAAGCACCTCTGCGTTTTGGCTCCCGTTCAGCCGGAAGCGGATCTGCTGTTCTTCCCCAATCAAAATCCGCTCTTTCATTTTCTTCCTGTCCAGCGTCAGGACAAACAAAATTCTCTCAAAACATGGCTCATGCCGTATAAACTGATTCTCCATCCCTATCCCCTGCCTTTGTTTATGGTAATTATATAATTCAGTTATATCCGTTACACTCATGGTATCGCAGAATCATTGTTTTGTCAAGGATAGTACGCTATGATGATTGCGGTTGGTAATTTCGTACCGCACAGTACCTTGACAAGTGAATGACCGTCCAAAAGGGATATGACCGGCAGGAGAAGTGACGCATTCGGCGCACCAATGCAGGGAAACACCGCAGGAATGGGGCAGGAAAACGGCTTTTGGGGAGAACGGCAACAGGAAGCATTTTAACCTATTTGATTTATGGGAGGAACAGAATGAACGATAAAAAGAGATTGAACAGCTACGAGGATTTACCGCTGGTTCTGGATGTGGCGGACATTCAGCGGATTATGGGAATTTCAAGAGCGAGCGCCTATGAGCTGGTACACACACCCGGCTTTCCAGCGTTCCGCAGGGGCAGACTTATCAAGGTCAGCAAAATTGCTTTCTTTGAATGGATGGCAAAAGGCTCCGAAACCGTACCGGGAAGCGACAAATAAGCGTGAGGTATCATTCCCTGACTTGCAATACTGCCGCACTTTCCAAAGGGGCATACAGAGGGAAAAAAACTTAAAAATGATACCGAGACGCTACATCAAAACAGCCTATCTGCGTACATCAGATAGAAACGGAGAAAGGAGCCGGTTATGGCAAGAATGAGTAACAAGCGGCGGTTGGAATGGTCTTTCTTCTTAAATGACCGCAGCCGTATCACTTACAACGAACTGTGCCGGAAATGCCAGCACGAATGTAAACAGAGCTTCCGGGCGGTTGTGGTTGACTGCCCGAAGTATCTTTCCAAGCGTTCCAAGAAAAAGGACAAGACTGCCGGAAACGGCAAAATCCCTTAGGAACTAAGGGCGCACTTCTATACATAGTCTAAAGACCATGTATCGTGCGTCCTGCGGAGCTTACCTCTGCCGCTGATAAAATCAGCAATCCGAGGTCTGCGTTCGCTTCGCTCCGACAAGGTGGCTACACCCCCTTGCGCCGCTAAAGCGGCTATCCCCTGTGTACCCGCCGCAAAGAGAAATCCGCTCTGCGGTTTTCCCTTTTCATCGGGTTTTATAGAAGCACTGACACACGGACTGTCTGCGGATGGTCTTTCTTTATCTTATCAGCAAAGGATGTGAGAACATGGAAAAATCTTTGGAACAGTTGAAGCAGGAATATGAAAAAACCACTGTCCTGCTGGAACAGGAAAAACGGAAAATGCAGCGTTTGAAAAACCGGCAGGCGTATCTGGAAAGCGGTTCCCGGAAACAGAGGACGCACCGGCTGATTACCCGTGGGGCAGCTATTGAGAGCATTGCACCACAGACAAAGGAGCTATCCGAAGCGGAATTTTATTCCCTCATGGAAAGCATTTTGAATCTGCCGCAGGCGGAGCATTTCATCCGGTCTGCCACAGAGAACCACGCCCGTATTTCCGGGCAGGAGAAAGGCGGTGACTAAGGATAGCACTTTATCATTTTTCAATCGCACAGATCAAGCGCAGCGCCGGTCAGAGCGCCATTGCCAGCGCAGCCTATCGAGCCGGGGAGCGTCTTTACAGCAGCTACTATGGAGAAGTCAGCGACTACACCAAAAAGGGCGGCGTGATCGCTTCGGAAATCATGCTGCCGCCCCATGCGCCGGAAATATATCTTGACCGGGCGACCCTCTGGAATGCTGTGGAGAACTGCGAGAAACATCCAAAAGCACAGCTTGCCTATTCCTTTGATATTGCCATGCAGAATGAATTGACGCTGGAAGAAAACATGGAGCTGGCGAGGAAGTTCGTACAGGAGCAGTTTGTGACAAAAGGCATGATTGCCGACCTTGCTTTTCACAGCCCGGAGAAAGAGGACGGCGGCATCCCTAACCCGCATTTTCATGTGATGACAACCATGCGCCCTTTGAACCCGGATGGCACATGGGGACAAAAACAGCGTCGGGAATATCTTCTTGATGAAGATGGAAACCGAATCCGGGATAAAAACGGCGATTATATGTTTAACGCTGTCCATACAACAGACTGGCATGAGCCGGAAACGCTGGAACACTGGCGGGAGCAGTGGGCGGCTGCCGTTAATACAAAATTTGAGGAAAAAGGGCTGGATGTGCGTATCGACCACCGTTCCTATGTGCGGCAGGGGCTTGACCTGATACCTACTGTCCACGAGGGAGCTAATGTCCGGCAGATGGAAGCAAAGGGCATCCGCACCGAGAAAGGGGAACTGAACCGCTGGATTAAAGCCACCAACCGGCTCATGCAGGATGTGAGGAAGAAGATCAAAGCCCTGTTTGTCTGGATGGCAGAGGTAAAAGAAGAACTTTCCAAACCGCAGACACCGAGCCTTGCCGACCTGTTGATCGCTTATTACAACCAGCGCAACGCAGGGGCATGGAGCAATAAAGCCAGAACCGGAAACTTAAAGCAGTTTGCCGAAGCCGTCAATTATCTGACGGAAAACAAGCTGCTCACATTAGAGGATTTGCAGGAGCGTCTTTCCTCTGTCAACGAAGAATTTGAAGCGTTAAGCGACTCCATGAAAAAGAAATCTGCCCGGATAAAGGAATTGCAGGAATTGATACGGGAGGGCGAGAATTACCAGCGGCTAAAACCTGTTCATACGGAATTGAACAATATCAAGTTTAAGAAACAGAGGGAGAAATTTGAAACATCCCACGATGCGGAGTTACGGCTGTTTTATGCCGCCCGCCGTATTTTGAAAGAAAAACTGGACGGAAAACCCATTGCCCTGAAAGCATGGAAACAGGAATACGCACAGTTAAAAACAGAGTATGCCGAACTGTCTCCGCAGCACAAGCCACTCCGGGAGGAAGTCATACGGCTACGGCAGGTGCAGAACGCCGTAGATACCGCACTGCGCCGGAGGGAGCAGCCACAGGCAGTACAGAGAAAGAAACATGAGATGGAGCTATGATATAACCGGCAGCTTTACCGCTACCAGTATTTTTATGGAGGGAGCATTTGAATGTATTTGAAGCGGTGAAACAGTCTGTTACCACCCGGCAGGCTGCTTCATTCTATGGAATCCGGGTGGGGAGAAACGGCATGGTCTGCTGTCCATTCCACAATGACCGCACGCCCAGCATGAAAGTGGACAGCCGCTTTTACTGCTTCGGCTGCGGGGCTTCCGGGGATGTGATCGACTTTGCCGCTTTGCTGCATGGATTGGGGAAACGGGAAGCTGCGGTCAGGCTTGCGGAGGACTTCGGCGTTTCCTATGAGAAATCCGGCAATGCGCCGCCAGATAGGAAGCGTCACAACAGGTCACAGCCCCGACAAAAATCAGCGGAGCAGAGATTTCAGGAAACGGAACGGTATTGTTTCCGGGTGCTATGCGATTATCTGCGCCTGCTGGAGCATTGGAAAACAGCACACGCCCCACAGCCGCAGGATGCCATCTGGCATCCTCTTTTTGTGGAAGCGTTGCAGAGGATAAGCTACACAGAATACCTTTTGGATATTTTGTTATACGGAGAAATAGAAGAAAAAGCGGCATTGATCGCCGCACAGGGAAAGGAGGTGTTGCGGCTTGAACAGCGAATTTCAGAGCTTGCCGCCGGAAACGCAGGAAGCGGTCAAAAGGACGATGGACACAATGGAACCGGCGCAGACACCGGCAGAAATCCGGGAAACATTAGAGGGGACGCAGAAAGGCGGCGTGAAGAACAGCATCCGAAACTGCCTGACGGTGTTCCAGCGTGACCCTCTGTTTCGCGGGGCGCTGCGCCTGAACCTTTTGACGGAGCAGATTGACATTGTGAAGCCGCTGGGCTGGGAGCGCACCAGTACCACGCTGACCGACATGGACATGAACTACCTGCTTTTGTATCTGGAAGAAAATTACGGGCTTACCAGCGAGAAAAAGGTGCAGAGCGCCATCAAGATTGTTGCCAATGAAAACCGCTACCATCCAGTCAGGGATTACCTGAACAGCCTGCAATGGGACGGCACAGAGCGCATCCGTTACGCCCTGCATCACTTTCTGGGAGCCGATACGGACGAATACACCTATGAAGCCTTGAAACTGTTCCTGATGGGAGCCATCCGGCGGGTATTCAGACCGGGGAGCAAGTTTGAGGTCATGCTCTGTCTGGTTGGTGGTCAGGGAGCCGGGAAATCTACCTTTTTCCGGCTGCTGGCAGGCAGGGACGAATGGTTTTCAGACGATTTGAAAAAGCTGGACGATGAAAATGTGTACCGCAAGCTGCAAGGGCATTGGATTATCGAGATGTCGGAGATGATTGCCACAGCCAACGCCAAGAGTATTGAGGAAATCAAGTCATTCTTAAGCCGCCAGAAAGAAACCTACAAAGTGCCGTATGAGACACATCCGGCAGACCGGCTGCGGCAATGTGTATTTGGAGGGACGACCAACCGGCAGGACTTTTTGCCCCGTGACCGCACCGGCAACCGGCGCTTTCTCCCCGTGACGGTGTACCCGGAACGGGCGGAGGTTCACATACTGGACGATGAAGCGGCGGCGAGGGCGTATATCGAACAGATGTGGGCGGAAGCCATGACGGTTTATCGCAGTGGGAAGTATAAGCTGTCATTCAGCATGGAAATGAACCGATACCTGAACGCCCACCAGCAGGACTTTATGCAGGAAGACACACAGGCCGGCATGATCTACGCCTATTTGGAGGACTACACCGGCGACAGGGTATGTTCCAAGCAGCTTTATGAGGAAGCGCTGGGGAACTTAAATTCCCCGGCAGACTGGGAGACACGGGCAATCTGCGAGATTATGAATACCGGCATTGCGGGCGGCATCATACAGGGCTGGGTAGCCTACAAAAGCCCGAAGCGGTATAAGAAATACGGTTCTCAAAAAGGCTGGGAGCGTGTCAACCAAGCTCCGCCGGAGGGGGACGGTTTTCAGGAAATCACGGAAGAAGAAGCCCGGCAAATGGAACTTCCATTCTGAAAAGCCACCGGTTGACAGTTTGGTTGACGCTTTGGTTGACAGCCGGTTGACGGGGAAAAGCCTGATATTTGGGGCATTTCTCTCCTTTGTCAACCATGTCAACCAAGAAATCAAAGAAAAAGTAAAAAGTAATAATAGAGCGCCTATGGATTGTTTTCAAAGTCTTTTCTGCCGGTTGACACGGTTTGGTTGACACGGAGACAGTCTGCGGCTGTACACCTGTCTGACATTCCCTTGTCGGGCATATTTCATTTATGGAGGTAACTGCCTATGGCAAAAAGCAAAAACGAGAGCAATAACAAAAACAGCGGCACCCTGCTTACCGAAAAAGACGGCACCCAGTATTTTGTCATGGGGAAAGTCCGTATCAAGGTATCGGAGCATTTCGCACAGGATGGGAAGCCGCTTGACAGCCTGCTGGAAGATGTGATCCAGCACGCTGCCGCCGCTTCCTGAAAAAATACGGAATAACGACTGTCAATCAGCCCACGCTTATGATATACTTGTACCAGCGAGTATTGTATAAGCGTGGGTTGTTTCTTTTAGAAGGAGGATTTTTAACCGTGAAACAACCATACAATACAACGATTTATAACACTGCACTATATTTGAGATTGAGCCGTGACGATGAATTACAGGGGGAAAGCGGCAGTATCCAGACCCAGCGCATGATGCTTAGACAGTATGCCGCAGAGCATGGGCTGACCGTTGTAGACGAGTACATTGACGACGGATGGAGTGGGACAAATTTCGAGCGTCCAAGTTTCCAAAGGATGATTGATGACATCGAAGACGGGAAAATCAACTGCGTTGTCACAAAGGACTTATCCCGTCTGGGAAGAAACTATATCCTGACCGGTCAGTACACGGAAATCTATTTCCCCAGCAAGGGAGTACGCTACATTGCCATCAATGACAATGTGGACACCATCAACGGAGAAAGCGAGCTTGCACCGTTCTTAAACATCCTGAATGAAATGCACGCCCGACAGACCAGCAAAAAGGTCAAGGCTGCCATGCACACAAGATTTGCCAATGGCGCACACTATGGAGCCTATGCACCGCTGGGCTATGTAAAAGACCCGGACAAAAAAGGTCATCTTCTGATCGACCCGGAAACACGCTGGATTGTAGAAAAGATTTTTGACCTTGCCGTACACGGGAGGGGTGCCGCCAGCATTAAACGGATTCTGGTGGAAGAAAAAGTACCTACCCCCGGCTGGCTGAACTATGAAAGATATGGGACTTTCGCCAATATCTACGCCGGTGCGCCCGCAGAAAAAGCCTATGCGTGGACGATTGCACAGGTCAAGAGCATTTTGAAAGAGGAAACTTACATCGGTCACAGCGTTCACAACAAGCAGAGCAACATTTCATTCAAGAACAAGAAAAAAGTGCGGAAGCCGCAGGAAGAATGGTATCGTGTGGAAAATACCCACGAAGCCATCATTTCCGAAGAAGTGTTCCAAAAAGTTCAGGAGCTGATTGCAAGCAGACGCAGGAAACGCAGAAATGGTACAACACAGATTTTCGCAGGATTGATAAAATGTGCAGACTGCGGATGGTCTTTAGCCTATGGGGAAAACAAGCAGAATAAGAACCCATACGGGTACTACCATTGCAGCAAGAACGGACAGGGATTACGCCAGTGTTCCATGCACTATATCCGTTATGATGTACTGTATGCCTATGTGCTTGCAAGACTGCAATACTGGTCTATGTTGGCACAGAAAGACGAGGACAAGCTGCTGAAACGGCTGCTCAATGCCAGCGACAGAGAAAGAAACTCTGCGAAGAAAAAGCAGGCTGCGGAGCTGAAAAAGGCGGAAAAGCGTAAAGCCGAGGTTGACGGGCTGTTTGCTAAAATGTATGAGGACTGGTCTGCCGGACGCATAACCGAGTATAATTTCAATATGCTGTCCGAGAAGTACCAGAACGAGCAAAAGGAGCTTGAAACAAAAATAAGACAGCTTCACGAAATGATGGAAGCCGCCGTACAGACCGCAGCGGATGCTGAAAAGTGGATTGCCCTAATGAAACAGTATGTCAACCCTGTGGAGCTGACCGCCGAACTTCTGAACACTCTAATTGAAAAAATAACCGTCCACGAAGCTGTCAAGGGCGAGGACGGAAGTCGTGAGCAGGAAGTAGAAATCTACTACCGCTTCATCGGCAAAATCGACTGACCTTTCTTTTTTACCCAACAATATCTTTAATTAAGGGAGACGGGCAGCGCCGACCCCAGCACAACGAATCTGCTGGCTCTGGCGAAGCTGTACGGGGTAGCGGCGGAGGAGCTGTTGCGGGGAATAGATCGCAGCGAAGAGTGAAGAGAACTATGTAGGGCGGCCAGCCCTCTGGCCGCCGCGGAGGG
>r63.s57.ctg000100c_136891-136933
TTTCCCGAGTGGCCAATGGGGACAGACTGTAAATCTGCTGCT
>r63.mb2_yellow.p_ctg.gfa.fa.bin.339_2297080-2297113
CCTCGTCTTTTCTAACGCATAAGAAACGAAGAA
>r63.rc.8_2912706-2914470
CGCTTCTCCCACTACTGCATTGGCAAACACCTTACGGTACTGCAATGTCTTACACAGTGTCCACAAGCTATATTTATACTGTTCCCGTATGCCCTACGGTACAGTTTTTATCTTTATGCAGACTGCATCTGCAGTCCTTTTTTCAGAATATTGATACTTGCATTCGTATCCCGGTCATGAACCGCATGGCATTTGGGACACTCCCAGATACGAATGCCCAGATTTTTTATCCGTGGATTTCTGTAGCCACAACAGCTGCAGGTCTGACTGCTCGGATACATCGTTGGTACTCTGTGAATTTCATTTCCATACCAGCCAGCTTTATATTTCAGCATTTCAAAAAATTTTGCCCAGGAAACACTCGCTATCGATTTTGACAGTTTATGATTCCGGATCATCCCCTTAACATTCAGATCTTCAATACAGATGGTTTGGTTTTCACGCACCAGCATCGTTGACTGTTTCTGCAGGAAATCATTCCGCTGATTGGTTACTTTCTCATACACTCTTGCCACCCTGATCCGCTGCTTCTCGCGGTTATAGGAATCTTTTTGTTTTCGGGAAAGCCTGCGCTGTTCTCTTATGAGTTTTCGCATTGAGCGTTCCAGATATCTGGGATTTGATACCGTATTTCCATTACTGTCGGAGTAGAACGCTTTGATTCCGACATCAATCCCTATCGTTCCGCCAGCATTTGAGCGTGGTTCCGGTTCAAAATCAACATTTAAAACCGCAAAATATTTTCCAGCCGGTGTGTGCTCAATGATCACGTGATTAATCTTTTCCACTTCCATCGACTGCCGTATTTTAACAAATCCAAGTTTCGGAAGTTTGATATATCTTCCCACAATACGAATATTATCTTTTTGATTTACCGTTCTGTATGACTGGAACCGGTTATGTTTACTTTTGAAGGTTGGATAGGAAGCCCGTTTCTCAAAGAAATTCACAAATCCCCGGTCGAGATCCCGCAAAGACTGCTGTAATGCAATGGAATCTGCTGCTTTCAGAAAGGCAAACTCCTCTCGCTTTTTCAGTTCAGTCAGCATGGCGGAAGTCTGGGAATAGCCGATCTTTTCCCAATTTTCATAGCCTTCCTTACGCATGGCAAGTCCCCGGTTGTAGATGAACCGGCAACATCCCAGGGTCTGATGGATGAAGTTTTTCTGTTCTCTGTTCGGGTAGATCCTGAATTTAATTCCTTTTTGCATTATCCCATCTTATCCTTTTGTCTCTGCGATGTTTTCTGGTTTTCAATATACTGTTTTACTGCTTCCATCGGGGCACCGCCCACCGTCGATACAAAATAGCTGTTTGTCCAGAGAGTCGGCATTTTCGTTTTAAGATAGGGAAATTCCTGTCTTAAAATTCTGGACGTATAGCCTTTAAATGACTTTACAGCTTTGTGGATGCCAAACTGAGGATCTACTTCCAAAAGCATATGAACATGGTCTGGCATGATCTCCATTTCCAGAATGTCTACAGAAAGATTTGCAGCATACTCTGTGAGCAGCTCCTTCAGCCGGACGTCCACACCATTAACTAATACTTTTCGTCTATACTTTGGACACCATACTACATGGTATTTACAGGAATAGACGACATTGTTATTTGATTTATATGTTGTGTTTATATTTGTATTATACTACGGTTTATTAGTTAATACAATTACTATTTTGTCCATCTTCAATTACTTGCATAAATTCGATGGACGCGTCTTATATCCCCATAGCTGAAGCAAGGGGTTTTACGACGCATTGGATA
>r63.s122.ctg000218c_488447-488604
GAGGCTGCGGGCCGGGCATGCCCGGCCCCTACGGGGTGGCGGAAGGGTGAGCGGGTGCCGGCCGGAAGGTGCGCGGGTGTGGGGTGGTTTCGGGCCATCTTTGTAGGGGGGGCGGCGTCCTCGACGTGCCGCGGAGGGGTCAAGACCCCTCCCTACA
>r63.mb2_yellow.p_ctg.gfa.fa.bin.370_2716036-2716075
TTATGAAGATAAGATTGTACAAATGGCAGTGAAGAAAAT
>r63.rc.25_190295-190336
CGGAAGATTTGTGATAGCGATAAGAGTCTTTCCAACCAGTT
>r63.mb2_yellow.p_ctg.gfa.fa.bin.339_1668130-1668163
GAAACTATCACTTGGTTTTCGCTGATAATCTCA
>r63.rc.18_3307427-3307475
AAGGGCTATCGCCAAACGGTAAGGCAACGGACTCTGACTCCGTCAGTT
>r63.mb2_yellow.p_ctg.gfa.fa.bin.95_2347759-2347855
GGGCATATGCATGTGGTATGGATTATTAAAAAATAATCACAATAATTTTATAATTTACTTGTAGCGTAAAAAGATCCCCCATTTATTAGAATGACT
>r63.mb2_yellow.p_ctg.gfa.fa.bin.95_541152-541357
GCTCAATTCACTGGCGAAGACGATGAAGTAATTAGTCTATCTCCATCATATCTATTGGAATCTCCATCATTTGATGATGGAATGATGGAGATTCAGTTACAAAAAAGGTTACAGATATTTTTACTGAATAAAATTTTCCAGTCAAAAACGCATGGACAAACCGTCTCGTATGCGTTATATTATTTATAGACAAGAAAATATCTTG
>r63.rc.21_2563479-2563577
AAGAGGGTTAGGGATACTTCCCTATGGAAATTCACCCACACAGACGGTAGGAAAGTGCGGGGAATTTCGCCTGTGTCATGACACAGGCAGTGCTTGCT
>r63.rc.21_1210811-1210859
TCAAATCACTCTTTCGCTTCATTTTGATAAAACGAACTAACCATTGTG
>r63.rc.21_1621139-1621557
GTAATTGTATTTACCTGCTAATGCAGCTTTTCTGTCCTGCTCGAACTGACGCATAAACTGATTATTGTTTTCGTCCTCAGTATGAATGGTGCCAATGCTTGCCTGCCCGTTCTGGTCGAAAAAAAAGGAAGCCTGTGTATATTCGGCTTCCTTACTAACACCCAATGAATTGATTTCATCAAGTTCCCTATTCAGTTCTGTATCATCAGATTCTAGTGGAATCGCATCACTATCTGATTCAGTACCACTTCCTCTGCCTGCATCTTCGCCTGCTCTCTTATCTTCCACATCTCCATTGTCGATGACGGATTCTGTGGCTTGTGCTTCTCCAGATACTGCATCTCCAGTCTGTCGTAGAGCTGATTCGCTTCCGCCTCTACCGCTGACATCTTCTCGTACATCTTCCCGAATCTCATCA
>r63.s15.ctg000024c_652495-652529
TGAGGGAGGTGCCCCGAAGGGGCGGAGGGAGAGA
>r63.s210.ctg000368c_342865-344314
GTGAACTGCCTCCCATTTCTTGGACATGAGAAATGGGAGGCTTTCTTTATGCGCGTTGATTTGAGGGTGAAGCATGATGTCGAGGCCAGGAAGGCGGCCATAGGGCTCTTCGAGCTCGGGCACGGGTATAAATCTGCCGCGATTGCCCTTTCGCTTCCCGCGGAAGCCGTGAGAAGATGGCAGGAGATATACCGCGCGTTCGGGAGCGAGGTGCTGCTGCGCATGGACGGAAAGCAGGGCAGGTACACATACGAGCAGAAGGTCGCCGCCGCCTCCGCCGTCGTCGACGGCGGCATGACGAAGACCGAGGCGATGGCGGCGTTCGGCATAATGTCGATGTCGCCGCTCAAGAAGTGGTGCGCGCTATACCGCCGGGGCGGCGCGGAGGCCCTGCGCCCGAGGCCCAAGGGCCGGCCGAGCGGTTCCAGGGCGAGGCCGCGGACCCGCGAGGAGGAGCTCGAGGAGCGGTGCCGTAGGCTCGAGGCCGAGGTGGCCTACCTAAAAAAATTACGCGCCCTGGTCGAGAGGGACGGGCTCTGACCAGGGCGAAGGCCGAAGCGGTCGCGGCCCTGCGCGCCGAGGGGCACGCGCTCGGGCACCTGCTCGCATGCGCCGAGCTCAAGCGGTCGACCTACTACTACGCCCTCGCGCACCCGCCGAGGCCCACGCGCCCCGAGCTCCGGGAGGCGGCCGCCGAGATCTTCTCGCGCACCGCCAACGGCTGCGGGCACCGGCAGATAGCGATGTGCCTCAGGGCGGAAGAGGGGGCCGTGATAGCCAACAAGACCGTGCTCAAGATGATGCGCGAGATGGGGATCCGCTGCGGGATCAGACGCGAGACGGCCTACCACAGGTACAACTCGTACAGGGGCGTCGTCGGCAGGACGTTCGAGAACGTGATCGCGAGGGATTTCGACGCCGGGGCCCCGTGGCAGAAGCTGGGGACGGACGTCACCGAGTTCAAGGTGGCCGGCGGCAAGGCCTACTGGGCCCCGACGCTGGACTTCTGCACCAAGGAGATCGTGGCGAGCGACATATCGACCACGCCCGACATGGCCCAGCAGGCGAGGATGCTCGACGAGCTGCTGCCCAAGATCCCCGAGGGCGCCGCCCCGACCATGCACTCGGACCGGGGCTGGCAGTACCAGCACGCCTCGTACACATCCAGGCTCGAGGCCGCCGGCATCGTCCAGAGCATGTCCAGGAAGGCGAACTGCATCGATAACGCCGCCACCGAGCAGCTCTTCGGCCACGTCAAGGACGAGTTCTACAGGGGCCGCGAGTGGAAGACGTTCGAGGATTTCAAACGCGACCTGGAGGAATACATAGTCCACTGGAACACGAGCCGGAGGCAGGTAAGATTGAAGGGCCTGACCCCGGAGGAGTTCCGGAATCAGGCCCTTGCGGCCTAGTCGCTATTTAGGGCGTCCAAGATTTGGGGCGCAGTTC
>r63.rc.21_1241440-1241534
CTGAATTTCCTTTACCGTACACATAGTCATTCCTTTCCTTTCGTTGTATGGGTTTATGAGCGGTGGCGTTTTCCCGGTTTGAAATCGAGGATAT
