# Supplementary material for: Evaluating and improving the representation of bacterial contents in long-read metagenome assemblies
Source: Genome Biol. 2024 Apr 11;25:92. doi: 10.1186/s13059-024-03234-6 (PMC11007910; doi:10.1186/s13059-024-03234-6)
Supplement: Supplementary file 6 — Additional file 6: Table S6. The impact on binner by the post-processing that picks out long circular contigs when they are binned with any other contig. This information is also available from Table 1. [file 13059_2024_3234_MOESM6_ESM.tsv]

# col1: sample
##
# col2: # of bins added via post-processing for MetaBAT2
# col3: # of bins added via post-processing for Vamb
# col4: # of bins added via post-processing for GraphMB
# col5: # of bins added via post-processing for SemiBin
##
# col6: changes of # of MAGs in three quality brackets, MetaBAT2
# col7: changes of # of MAGs in three quality brackets, Vamb
# col8: changes of # of MAGs in three quality brackets, GraphMB
# col9: changes of # of MAGs in three quality brackets, SemiBin
chicken-gut-1	12	59	63	1	9|5|0	46|7|2	53|8|2	-1|1|0
env-digester-1	11	18	20	2	4|3|-1	11|4|0	13|2|1	0|-1|0
env-digester-2	10	21	18	1	10|1|1	14|1|1	13|-1|1	0|0|1
env-digester-3	17	40	36	4	5|2|2	27|2|3	24|1|3	-2|1|1
env-digester-4	21	42	40	4	10|-1|2	31|-2|1	32|-4|1	-1|-1|2
env-hotspring-1	13	17	20	2	6|-1|1	9|2|1	13|2|2	-1|0|1
huamn-gut-8	1	3	3	0	0|0|0	3|0|0	3|0|0	0|0|0
human-gut-1	27	47	48	3	19|6|3	37|7|1	39|7|1	-3|3|0
human-gut-10	9	23	21	3	4|1|0	16|3|1	12|3|1	-2|1|1
human-gut-2	38	57	56	3	19|6|2	39|9|3	38|11|3	-1|-1|1
human-gut-3	12	31	34	4	6|0|0	25|1|2	30|0|1	0|0|0
human-gut-4	4	16	15	1	0|2|0	13|2|0	11|2|0	0|0|0
human-gut-5	3	5	7	2	1|2|1	2|3|0	4|3|0	-2|2|0
human-gut-6	0	5	5	0	0|0|0	4|1|0	5|1|0	0|0|0
human-gut-7	8	19	16	4	1|1|1	11|4|1	10|2|1	-2|2|0
human-gut-9	6	10	8	3	1|0|1	5|2|0	3|2|0	-2|0|1
sheep-gut-1a	53	115	131	3	46|10|2	100|14|2	107|17|2	-3|2|0
sheep-gut-1b	109	296	306	3	105|18|6	248|26|6	265|27|5	-2|0|1
unk-unk-1	8	18	18	1	5|0|1	13|2|1	13|3|0	0|0|0
